# Supplementary material for: Global Wild Annual Lens Collection: A Potential Resource for Lentil Genetic Base Broadening and Yield Enhancement
Source: PLoS One. 2014 Sep 25;9(9):e107781. doi: 10.1371/journal.pone.0107781 (PMC4177869; doi:10.1371/journal.pone.0107781)
Supplement: Table S1 — Dissimilarity matrices of Lens accessions based on qualitative morphological data. (XLSX) [file pone.0107781.s001.xlsx]

## Sheet: Sheet1
Table S1:	Dissimilarity matrices of Lens accessions based on qualitative morphological data.
Genotypes	L830	ILL10829	ILL8006	PRECOZ	ILWL3	ILWL4	ILWL6	ILWL7	ILWL8	ILWL55	ILWL62	ILWL69	ILWL70	ILWL71	ILWL72	ILWL73	ILWL74	ILWL75	ILWL76	ILWL77	ILWL78	ILWL79	ILWL80	ILWL81	ILWL82	ILWL84	ILWL85	ILWL86	ILWL87	ILWL88	ILWL89	ILWL92	ILWL93	ILWL94	ILWL95	ILWL96	ILWL97	ILWL98	ILWL101	ILWL102	ILWL103	ILWL104	ILWL105	ILWL106	ILWL109	ILWL113	ILWL115	ILWL117	ILWL122
ILL10829	0.5
ILL8006	0.2	0.3
PRECOZ	0.5	0.2	0.3
ILWL3	0.6	0.7	0.6	0.7
ILWL4	0.7	0.8	0.7	0.8	0.1
ILWL6	0.5	0.6	0.5	0.6	0.2	0.3
ILWL7	0.7	0.8	0.7	0.8	0.3	0.2	0.5
ILWL8	0.7	0.8	0.7	0.6	0.5	0.4	0.5	0.2
ILWL55	0.6	0.9	0.8	0.9	0.2	0.2	0.4	0.2	0.4
ILWL62	0.7	0.8	0.7	0.6	0.5	0.4	0.5	0.2	0	0.4
ILWL69	0.5	0.6	0.5	0.6	0.2	0.3	0.1	0.5	0.5	0.4	0.5
ILWL70	0.8	0.7	0.6	0.7	0.3	0.2	0.3	0.2	0.4	0.4	0.4	0.4
ILWL71	0.7	0.6	0.5	0.4	0.3	0.4	0.3	0.4	0.2	0.5	0.2	0.3	0.4
ILWL72	0.7	0.6	0.5	0.4	0.3	0.4	0.3	0.4	0.2	0.5	0.2	0.3	0.4	0
ILWL73	0.6	0.5	0.4	0.5	0.2	0.3	0.2	0.3	0.3	0.4	0.3	0.2	0.3	0.1	0.1
ILWL74	0.6	0.5	0.4	0.5	0.2	0.3	0.2	0.3	0.3	0.4	0.3	0.2	0.3	0.1	0.1	0
ILWL75	0.6	0.5	0.4	0.5	0.2	0.3	0.2	0.3	0.3	0.4	0.3	0.2	0.3	0.1	0.1	0	0
ILWL76	0.7	0.6	0.5	0.6	0.1	0.2	0.3	0.2	0.4	0.3	0.4	0.3	0.2	0.2	0.2	0.1	0.1	0.1
ILWL77	0.7	0.6	0.5	0.6	0.1	0.2	0.3	0.2	0.4	0.3	0.4	0.3	0.2	0.2	0.2	0.1	0.1	0.1	0
ILWL78	0.5	0.5	0.3	0.5	0.3	0.4	0.2	0.4	0.4	0.5	0.4	0.2	0.3	0.2	0.2	0.1	0.1	0.1	0.2	0.2
ILWL79	0.6	0.6	0.4	0.6	0.2	0.3	0.3	0.3	0.5	0.4	0.5	0.3	0.2	0.3	0.3	0.2	0.2	0.2	0.1	0.1	0.1
ILWL80	0.7	0.5	0.5	0.5	0.4	0.3	0.3	0.3	0.3	0.5	0.3	0.3	0.2	0.3	0.3	0.2	0.2	0.2	0.3	0.3	0.2	0.3
ILWL81	0.8	0.7	0.6	0.5	0.2	0.3	0.4	0.3	0.3	0.4	0.3	0.4	0.3	0.1	0.1	0.2	0.2	0.2	0.1	0.1	0.3	0.2	0.4
ILWL82	0.7	0.6	0.5	0.6	0.1	0.2	0.3	0.2	0.4	0.3	0.4	0.3	0.2	0.2	0.2	0.1	0.1	0.1	0	0	0.2	0.1	0.3	0.1
ILWL84	0.7	0.6	0.5	0.6	0.1	0.2	0.3	0.2	0.4	0.3	0.4	0.3	0.2	0.2	0.2	0.1	0.1	0.1	0	0	0.2	0.1	0.3	0.1	0
ILWL85	0.7	0.6	0.5	0.6	0.1	0.2	0.3	0.2	0.4	0.3	0.4	0.3	0.2	0.2	0.2	0.1	0.1	0.1	0	0	0.2	0.1	0.3	0.1	0	0
ILWL86	0.6	0.7	0.6	0.7	0.2	0.3	0.4	0.1	0.3	0.2	0.3	0.4	0.3	0.3	0.3	0.2	0.2	0.2	0.1	0.1	0.3	0.2	0.4	0.2	0.1	0.1	0.1
ILWL87	0.5	0.6	0.3	0.6	0.3	0.4	0.4	0.4	0.6	0.5	0.6	0.4	0.3	0.4	0.4	0.3	0.3	0.3	0.2	0.2	0.2	0.1	0.4	0.3	0.2	0.2	0.2	0.3
ILWL88	0.7	0.6	0.5	0.6	0.2	0.3	0.3	0.3	0.5	0.4	0.5	0.2	0.2	0.3	0.3	0.2	0.2	0.2	0.1	0.1	0.2	0.1	0.3	0.2	0.1	0.1	0.1	0.2	0.2
ILWL89	0.6	0.6	0.4	0.6	0.2	0.3	0.3	0.3	0.5	0.4	0.5	0.3	0.2	0.3	0.3	0.2	0.2	0.2	0.1	0.1	0.1	0	0.3	0.2	0.1	0.1	0.1	0.2	0.1	0.1
ILWL92	0.7	0.6	0.5	0.6	0.1	0.2	0.3	0.2	0.4	0.3	0.4	0.3	0.2	0.2	0.2	0.1	0.1	0.1	0	0	0.2	0.1	0.3	0.1	0	0	0	0.1	0.2	0.1	0.1
ILWL93	0.5	0.8	0.7	0.8	0.3	0.2	0.3	0.2	0.2	0.2	0.2	0.3	0.4	0.4	0.4	0.3	0.3	0.3	0.4	0.4	0.4	0.5	0.3	0.5	0.4	0.4	0.4	0.3	0.6	0.5	0.5	0.4
ILWL94	0.5	0.7	0.5	0.7	0.4	0.5	0.5	0.3	0.5	0.4	0.5	0.4	0.4	0.5	0.5	0.4	0.4	0.4	0.3	0.3	0.4	0.3	0.5	0.4	0.3	0.3	0.3	0.2	0.2	0.2	0.3	0.3	0.5
ILWL95	0.5	0.7	0.5	0.7	0.3	0.4	0.5	0.2	0.4	0.3	0.4	0.5	0.4	0.4	0.4	0.3	0.3	0.3	0.2	0.2	0.4	0.3	0.5	0.3	0.2	0.2	0.2	0.1	0.2	0.3	0.3	0.2	0.4	0.1
ILWL96	0.8	0.7	0.7	0.7	0.3	0.2	0.5	0.3	0.5	0.4	0.5	0.5	0.3	0.5	0.5	0.4	0.4	0.4	0.3	0.3	0.5	0.4	0.4	0.4	0.3	0.3	0.3	0.4	0.4	0.4	0.4	0.3	0.4	0.5	0.4
ILWL97	0.6	0.6	0.4	0.6	0.2	0.3	0.4	0.3	0.5	0.4	0.5	0.4	0.3	0.3	0.3	0.2	0.2	0.2	0.1	0.1	0.3	0.2	0.4	0.2	0.1	0.1	0.1	0.2	0.1	0.2	0.2	0.1	0.5	0.2	0.1	0.3
ILWL98	0.6	0.7	0.6	0.7	0	0.1	0.2	0.3	0.5	0.2	0.5	0.2	0.3	0.3	0.3	0.2	0.2	0.2	0.1	0.1	0.3	0.2	0.4	0.2	0.1	0.1	0.1	0.2	0.3	0.2	0.2	0.1	0.3	0.4	0.3	0.3	0.2
ILWL101	0.5	0.6	0.5	0.6	0.4	0.5	0.5	0.3	0.5	0.4	0.5	0.5	0.4	0.5	0.5	0.4	0.4	0.4	0.3	0.3	0.4	0.3	0.4	0.4	0.3	0.3	0.3	0.2	0.2	0.3	0.3	0.3	0.5	0.1	0.1	0.5	0.2	0.4
ILWL102	0.7	0.6	0.5	0.6	0.1	0.2	0.3	0.2	0.4	0.3	0.4	0.3	0.2	0.2	0.2	0.1	0.1	0.1	0	0	0.2	0.1	0.3	0.1	0	0	0	0.1	0.2	0.1	0.1	0	0.4	0.3	0.2	0.3	0.1	0.1	0.3
ILWL103	0.6	0.7	0.6	0.7	0	0.1	0.2	0.3	0.5	0.2	0.5	0.2	0.3	0.3	0.3	0.2	0.2	0.2	0.1	0.1	0.3	0.2	0.4	0.2	0.1	0.1	0.1	0.2	0.3	0.2	0.2	0.1	0.3	0.4	0.3	0.3	0.2	0	0.4	0.1
ILWL104	0.8	0.7	0.6	0.5	0.2	0.3	0.4	0.3	0.3	0.4	0.3	0.4	0.3	0.1	0.1	0.2	0.2	0.2	0.1	0.1	0.3	0.2	0.4	0	0.1	0.1	0.1	0.2	0.3	0.2	0.2	0.1	0.5	0.4	0.3	0.4	0.2	0.2	0.4	0.1	0.2
ILWL105	0.7	0.6	0.5	0.6	0.1	0.2	0.3	0.2	0.4	0.3	0.4	0.3	0.2	0.2	0.2	0.1	0.1	0.1	0	0	0.2	0.1	0.3	0.1	0	0	0	0.1	0.2	0.1	0.1	0	0.4	0.3	0.2	0.3	0.1	0.1	0.3	0	0.1	0.1
ILWL106	0.7	0.6	0.5	0.6	0.1	0.2	0.3	0.2	0.4	0.3	0.4	0.3	0.2	0.2	0.2	0.1	0.1	0.1	0	0	0.2	0.1	0.3	0.1	0	0	0	0.1	0.2	0.1	0.1	0	0.4	0.3	0.2	0.3	0.1	0.1	0.3	0	0.1	0.1	0
ILWL109	0.7	0.6	0.5	0.6	0.2	0.3	0.4	0.3	0.5	0.4	0.5	0.4	0.3	0.3	0.3	0.2	0.2	0.2	0.1	0.1	0.3	0.2	0.4	0.2	0.1	0.1	0.1	0.2	0.3	0.2	0.2	0.1	0.5	0.4	0.3	0.4	0.2	0.2	0.4	0.1	0.2	0.2	0.1	0.1
ILWL113	0.7	0.6	0.5	0.6	0.1	0.2	0.3	0.2	0.4	0.3	0.4	0.3	0.2	0.2	0.2	0.1	0.1	0.1	0	0	0.2	0.1	0.3	0.1	0	0	0	0.1	0.2	0.1	0.1	0	0.4	0.3	0.2	0.3	0.1	0.1	0.3	0	0.1	0.1	0	0	0.1
ILWL115	0.8	0.5	0.6	0.7	0.2	0.3	0.4	0.3	0.5	0.4	0.5	0.4	0.3	0.3	0.3	0.2	0.2	0.2	0.1	0.1	0.3	0.2	0.4	0.2	0.1	0.1	0.1	0.2	0.3	0.2	0.2	0.1	0.5	0.4	0.3	0.4	0.2	0.2	0.4	0.1	0.2	0.2	0.1	0.1	0.2	0.1
ILWL117	0.5	0.7	0.5	0.7	0.3	0.4	0.5	0.2	0.4	0.3	0.4	0.5	0.4	0.4	0.4	0.3	0.3	0.3	0.2	0.2	0.4	0.3	0.5	0.3	0.2	0.2	0.2	0.1	0.2	0.3	0.3	0.2	0.4	0.1	0	0.4	0.1	0.3	0.1	0.2	0.3	0.3	0.2	0.2	0.3	0.2	0.3
ILWL122	0.4	0.8	0.6	0.8	0.2	0.3	0.3	0.3	0.5	0.2	0.5	0.3	0.4	0.5	0.5	0.4	0.4	0.4	0.3	0.3	0.3	0.2	0.5	0.4	0.3	0.3	0.3	0.2	0.3	0.3	0.2	0.3	0.3	0.3	0.3	0.5	0.4	0.2	0.3	0.3	0.2	0.4	0.3	0.3	0.4	0.3	0.4	0.3
ILWL124	0.6	0.6	0.6	0.8	0.2	0.3	0.4	0.5	0.7	0.4	0.7	0.4	0.5	0.5	0.5	0.4	0.4	0.4	0.3	0.3	0.5	0.4	0.6	0.4	0.3	0.3	0.3	0.4	0.3	0.4	0.4	0.3	0.5	0.4	0.3	0.4	0.2	0.2	0.4	0.3	0.2	0.4	0.3	0.3	0.4	0.3	0.2	0.3	0.4
ILWL125	0.6	0.9	0.6	0.7	0.6	0.5	0.7	0.3	0.3	0.5	0.3	0.7	0.4	0.5	0.5	0.6	0.6	0.6	0.5	0.5	0.5	0.4	0.5	0.4	0.5	0.5	0.5	0.4	0.3	0.5	0.4	0.5	0.5	0.3	0.3	0.5	0.4	0.6	0.3	0.5	0.6	0.4	0.5	0.5	0.6	0.5	0.6	0.3	0.4
ILWL143	0.7	0.6	0.5	0.6	0.3	0.2	0.3	0.2	0.2	0.4	0.2	0.3	0.2	0.2	0.2	0.1	0.1	0.1	0.2	0.2	0.2	0.3	0.1	0.3	0.2	0.2	0.2	0.3	0.4	0.3	0.3	0.2	0.2	0.5	0.4	0.3	0.3	0.3	0.5	0.2	0.3	0.3	0.2	0.2	0.3	0.2	0.3	0.4	0.5
ILWL145	0.6	0.7	0.6	0.7	0	0.1	0.2	0.3	0.5	0.2	0.5	0.2	0.3	0.3	0.3	0.2	0.2	0.2	0.1	0.1	0.3	0.2	0.4	0.2	0.1	0.1	0.1	0.2	0.3	0.2	0.2	0.1	0.3	0.4	0.3	0.3	0.2	0	0.4	0.1	0	0.2	0.1	0.1	0.2	0.1	0.2	0.3	0.2
ILWL146	0.7	0.6	0.5	0.6	0.1	0.2	0.3	0.2	0.4	0.3	0.4	0.3	0.2	0.2	0.2	0.1	0.1	0.1	0	0	0.2	0.1	0.3	0.1	0	0	0	0.1	0.2	0.1	0.1	0	0.4	0.3	0.2	0.3	0.1	0.1	0.3	0	0.1	0.1	0	0	0.1	0	0.1	0.2	0.3
ILWL147	0.7	0.6	0.5	0.4	0.3	0.4	0.3	0.4	0.2	0.5	0.2	0.3	0.4	0	0	0.1	0.1	0.1	0.2	0.2	0.2	0.3	0.3	0.1	0.2	0.2	0.2	0.3	0.4	0.3	0.3	0.2	0.4	0.5	0.4	0.5	0.3	0.3	0.5	0.2	0.3	0.1	0.2	0.2	0.3	0.2	0.3	0.4	0.5
ILWL148	0.8	0.7	0.6	0.5	0.2	0.3	0.4	0.3	0.3	0.4	0.3	0.4	0.3	0.1	0.1	0.2	0.2	0.2	0.1	0.1	0.3	0.2	0.4	0	0.1	0.1	0.1	0.2	0.3	0.2	0.2	0.1	0.5	0.4	0.3	0.4	0.2	0.2	0.4	0.1	0.2	0	0.1	0.1	0.2	0.1	0.2	0.3	0.4
ILWL150	0.6	0.6	0.4	0.6	0.2	0.3	0.4	0.3	0.5	0.4	0.5	0.4	0.3	0.3	0.3	0.2	0.2	0.2	0.1	0.1	0.3	0.2	0.4	0.2	0.1	0.1	0.1	0.2	0.1	0.2	0.2	0.1	0.5	0.2	0.1	0.3	0	0.2	0.2	0.1	0.2	0.2	0.1	0.1	0.2	0.1	0.2	0.1	0.4
ILWL152	0.6	0.6	0.4	0.6	0.3	0.4	0.5	0.4	0.6	0.5	0.6	0.5	0.4	0.4	0.4	0.3	0.3	0.3	0.2	0.2	0.4	0.3	0.5	0.3	0.2	0.2	0.2	0.3	0.2	0.3	0.3	0.2	0.6	0.3	0.2	0.4	0.1	0.3	0.3	0.2	0.3	0.3	0.2	0.2	0.3	0.2	0.3	0.2	0.5
ILWL157A	0.6	0.6	0.4	0.6	0.3	0.4	0.5	0.4	0.6	0.5	0.6	0.5	0.4	0.4	0.4	0.3	0.3	0.3	0.2	0.2	0.4	0.3	0.5	0.3	0.2	0.2	0.2	0.3	0.2	0.3	0.3	0.2	0.6	0.3	0.2	0.4	0.1	0.3	0.3	0.2	0.3	0.3	0.2	0.2	0.3	0.2	0.3	0.2	0.5
ILWL157B	0.6	0.6	0.4	0.6	0.3	0.4	0.5	0.4	0.6	0.5	0.6	0.5	0.4	0.4	0.4	0.3	0.3	0.3	0.2	0.2	0.4	0.3	0.5	0.3	0.2	0.2	0.2	0.3	0.2	0.3	0.3	0.2	0.6	0.3	0.2	0.4	0.1	0.3	0.3	0.2	0.3	0.3	0.2	0.2	0.3	0.2	0.3	0.2	0.5
ILWL171	0.7	0.6	0.5	0.6	0.1	0.2	0.3	0.2	0.4	0.3	0.4	0.3	0.2	0.2	0.2	0.1	0.1	0.1	0	0	0.2	0.1	0.3	0.1	0	0	0	0.1	0.2	0.1	0.1	0	0.4	0.3	0.2	0.3	0.1	0.1	0.3	0	0.1	0.1	0	0	0.1	0	0.1	0.2	0.3
ILWL176	0.5	0.8	0.7	0.8	0.2	0.3	0.4	0.3	0.5	0.2	0.5	0.4	0.5	0.5	0.5	0.4	0.4	0.4	0.3	0.3	0.5	0.4	0.6	0.4	0.3	0.3	0.3	0.2	0.5	0.4	0.4	0.3	0.3	0.4	0.3	0.5	0.4	0.2	0.4	0.3	0.2	0.4	0.3	0.3	0.4	0.3	0.4	0.3	0.2
ILWL177	0.6	0.6	0.6	0.6	0.1	0.2	0.3	0.4	0.6	0.3	0.6	0.3	0.4	0.4	0.4	0.3	0.3	0.3	0.2	0.2	0.4	0.3	0.5	0.3	0.2	0.2	0.2	0.3	0.3	0.3	0.3	0.2	0.4	0.4	0.3	0.2	0.2	0.1	0.4	0.2	0.1	0.3	0.2	0.2	0.3	0.2	0.3	0.3	0.3
ILWL178	0.6	0.7	0.6	0.7	0.3	0.4	0.5	0.2	0.4	0.3	0.4	0.5	0.4	0.4	0.4	0.3	0.3	0.3	0.2	0.2	0.4	0.3	0.5	0.3	0.2	0.2	0.2	0.1	0.4	0.3	0.3	0.2	0.4	0.3	0.2	0.5	0.3	0.3	0.3	0.2	0.3	0.3	0.2	0.2	0.3	0.2	0.3	0.2	0.3
ILWL180	0.7	0.6	0.5	0.6	0.1	0.2	0.3	0.2	0.4	0.3	0.4	0.3	0.2	0.2	0.2	0.1	0.1	0.1	0	0	0.2	0.1	0.3	0.1	0	0	0	0.1	0.2	0.1	0.1	0	0.4	0.3	0.2	0.3	0.1	0.1	0.3	0	0.1	0.1	0	0	0.1	0	0.1	0.2	0.3
ILWL181	0.5	0.7	0.5	0.7	0.1	0.2	0.3	0.4	0.6	0.3	0.6	0.3	0.4	0.4	0.4	0.3	0.3	0.3	0.2	0.2	0.4	0.3	0.5	0.3	0.2	0.2	0.2	0.3	0.2	0.3	0.3	0.2	0.4	0.3	0.2	0.3	0.1	0.1	0.3	0.2	0.1	0.3	0.2	0.2	0.3	0.2	0.3	0.2	0.3
ILWL182	0.4	0.8	0.6	0.8	0.2	0.3	0.4	0.3	0.5	0.2	0.5	0.4	0.5	0.5	0.5	0.4	0.4	0.4	0.3	0.3	0.5	0.4	0.6	0.4	0.3	0.3	0.3	0.2	0.3	0.4	0.4	0.3	0.3	0.2	0.1	0.4	0.2	0.2	0.2	0.3	0.2	0.4	0.3	0.3	0.4	0.3	0.4	0.1	0.2
ILWL183	0.6	0.7	0.6	0.7	0	0.1	0.2	0.3	0.5	0.2	0.5	0.2	0.3	0.3	0.3	0.2	0.2	0.2	0.1	0.1	0.3	0.2	0.4	0.2	0.1	0.1	0.1	0.2	0.3	0.2	0.2	0.1	0.3	0.4	0.3	0.3	0.2	0	0.4	0.1	0	0.2	0.1	0.1	0.2	0.1	0.2	0.3	0.2
ILWL192	0.5	0.7	0.5	0.7	0.1	0.2	0.3	0.4	0.6	0.3	0.6	0.3	0.4	0.4	0.4	0.3	0.3	0.3	0.2	0.2	0.4	0.3	0.5	0.3	0.2	0.2	0.2	0.3	0.2	0.3	0.3	0.2	0.4	0.3	0.2	0.3	0.1	0.1	0.3	0.2	0.1	0.3	0.2	0.2	0.3	0.2	0.3	0.2	0.3
ILWL201	0.6	0.6	0.4	0.6	0.3	0.4	0.4	0.4	0.6	0.5	0.6	0.3	0.3	0.4	0.4	0.3	0.3	0.3	0.2	0.2	0.3	0.2	0.4	0.3	0.2	0.2	0.2	0.3	0.1	0.1	0.2	0.2	0.6	0.1	0.2	0.4	0.1	0.3	0.2	0.2	0.3	0.3	0.2	0.2	0.3	0.2	0.3	0.2	0.4
ILWL219	0.5	0.7	0.5	0.7	0.1	0.2	0.3	0.4	0.6	0.3	0.6	0.3	0.4	0.4	0.4	0.3	0.3	0.3	0.2	0.2	0.4	0.3	0.5	0.3	0.2	0.2	0.2	0.3	0.2	0.3	0.3	0.2	0.4	0.3	0.2	0.3	0.1	0.1	0.3	0.2	0.1	0.3	0.2	0.2	0.3	0.2	0.3	0.2	0.3
ILWL220	0.6	0.6	0.4	0.6	0.3	0.4	0.4	0.4	0.6	0.5	0.6	0.3	0.3	0.4	0.4	0.3	0.3	0.3	0.2	0.2	0.3	0.2	0.4	0.3	0.2	0.2	0.2	0.3	0.1	0.1	0.2	0.2	0.6	0.1	0.2	0.4	0.1	0.3	0.2	0.2	0.3	0.3	0.2	0.2	0.3	0.2	0.3	0.2	0.4
ILWL225	0.6	0.8	0.6	0.8	0.2	0.1	0.4	0.3	0.5	0.3	0.5	0.4	0.3	0.5	0.5	0.4	0.4	0.4	0.3	0.3	0.5	0.4	0.4	0.4	0.3	0.3	0.3	0.4	0.3	0.4	0.4	0.3	0.3	0.4	0.3	0.2	0.2	0.2	0.4	0.3	0.2	0.4	0.3	0.3	0.4	0.3	0.4	0.3	0.4
ILWL227	0.6	0.6	0.6	0.8	0.5	0.6	0.5	0.8	1	0.7	1	0.6	0.6	0.8	0.8	0.7	0.7	0.7	0.6	0.6	0.7	0.6	0.8	0.7	0.6	0.6	0.6	0.7	0.5	0.6	0.6	0.6	0.8	0.6	0.6	0.7	0.5	0.5	0.6	0.6	0.5	0.7	0.6	0.6	0.5	0.6	0.5	0.6	0.6
ILWL228	0.6	0.5	0.4	0.7	0.4	0.5	0.5	0.5	0.7	0.6	0.7	0.5	0.4	0.5	0.5	0.4	0.4	0.4	0.3	0.3	0.3	0.2	0.5	0.4	0.3	0.3	0.3	0.4	0.1	0.3	0.2	0.3	0.7	0.3	0.3	0.5	0.2	0.4	0.3	0.3	0.4	0.4	0.3	0.3	0.4	0.3	0.2	0.3	0.4
ILWL230	0.6	0.6	0.6	0.8	0.4	0.5	0.6	0.3	0.5	0.4	0.5	0.6	0.5	0.5	0.5	0.4	0.4	0.4	0.3	0.3	0.5	0.4	0.6	0.4	0.3	0.3	0.3	0.2	0.3	0.4	0.4	0.3	0.5	0.2	0.1	0.5	0.2	0.4	0.2	0.3	0.4	0.4	0.3	0.3	0.4	0.3	0.2	0.1	0.4
ILWL231	0.6	0.6	0.6	0.8	0.4	0.5	0.6	0.3	0.5	0.4	0.5	0.6	0.5	0.5	0.5	0.4	0.4	0.4	0.3	0.3	0.5	0.4	0.6	0.4	0.3	0.3	0.3	0.2	0.3	0.4	0.4	0.3	0.5	0.2	0.1	0.5	0.2	0.4	0.2	0.3	0.4	0.4	0.3	0.3	0.4	0.3	0.2	0.1	0.4
ILWL241	0.5	0.7	0.7	0.9	0.3	0.4	0.5	0.4	0.6	0.3	0.6	0.5	0.6	0.6	0.6	0.5	0.5	0.5	0.4	0.4	0.6	0.5	0.7	0.5	0.4	0.4	0.4	0.3	0.4	0.5	0.5	0.4	0.4	0.3	0.2	0.5	0.3	0.3	0.3	0.4	0.3	0.5	0.4	0.4	0.5	0.4	0.3	0.2	0.3
ILWL242	0.6	0.8	0.6	0.8	0.2	0.1	0.4	0.3	0.5	0.3	0.5	0.4	0.3	0.5	0.5	0.4	0.4	0.4	0.3	0.3	0.5	0.4	0.4	0.4	0.3	0.3	0.3	0.4	0.3	0.4	0.4	0.3	0.3	0.4	0.3	0.2	0.2	0.2	0.4	0.3	0.2	0.4	0.3	0.3	0.4	0.3	0.4	0.3	0.4
ILWL243	0.6	0.6	0.6	0.8	0.2	0.3	0.4	0.5	0.7	0.4	0.7	0.4	0.5	0.5	0.5	0.4	0.4	0.4	0.3	0.3	0.5	0.4	0.6	0.4	0.3	0.3	0.3	0.4	0.3	0.4	0.4	0.3	0.5	0.4	0.3	0.4	0.2	0.2	0.4	0.3	0.2	0.4	0.3	0.3	0.4	0.3	0.2	0.3	0.4
ILWL244	0.5	0.8	0.5	0.8	0.3	0.2	0.4	0.4	0.6	0.4	0.6	0.4	0.3	0.6	0.6	0.5	0.5	0.5	0.4	0.4	0.4	0.3	0.4	0.5	0.4	0.4	0.4	0.5	0.2	0.4	0.3	0.4	0.4	0.4	0.4	0.3	0.3	0.3	0.4	0.4	0.3	0.5	0.4	0.4	0.5	0.4	0.5	0.4	0.3
ILWL246	0.6	0.6	0.6	0.8	0.3	0.4	0.5	0.6	0.8	0.5	0.8	0.5	0.6	0.6	0.6	0.5	0.5	0.5	0.4	0.4	0.6	0.5	0.7	0.5	0.4	0.4	0.4	0.5	0.4	0.5	0.5	0.4	0.6	0.5	0.4	0.5	0.3	0.3	0.5	0.4	0.3	0.5	0.4	0.4	0.5	0.4	0.3	0.4	0.5
ILWL247	0.578947	0.684211	0.578947	0.684211	0.263158	0.368421	0.473684	0.157895	0.368421	0.263158	0.368421	0.473684	0.368421	0.368421	0.368421	0.263158	0.263158	0.263158	0.157895	0.157895	0.368421	0.263158	0.473684	0.263158	0.157895	0.157895	0.157895	0.0526316	0.263158	0.263158	0.263158	0.157895	0.368421	0.157895	0.0526316	0.368421	0.157895	0.263158	0.157895	0.157895	0.263158	0.263158	0.157895	0.157895	0.263158	0.157895	0.263158	0.0526316	0.263158
ILWL248	0.4	0.7	0.4	0.7	0.5	0.6	0.6	0.4	0.6	0.5	0.6	0.6	0.5	0.6	0.6	0.5	0.5	0.5	0.4	0.4	0.4	0.3	0.6	0.5	0.4	0.4	0.4	0.3	0.2	0.4	0.3	0.4	0.6	0.2	0.2	0.6	0.3	0.5	0.2	0.4	0.5	0.5	0.4	0.4	0.5	0.4	0.5	0.2	0.3
ILWL249	0.4	0.8	0.6	0.8	0.3	0.4	0.5	0.4	0.6	0.3	0.6	0.5	0.6	0.6	0.6	0.5	0.5	0.5	0.4	0.4	0.6	0.5	0.7	0.5	0.4	0.4	0.4	0.3	0.4	0.5	0.5	0.4	0.4	0.3	0.2	0.5	0.3	0.3	0.3	0.4	0.3	0.5	0.4	0.4	0.3	0.4	0.5	0.2	0.3
ILWL253	0.5	0.8	0.7	0.8	0.1	0.2	0.3	0.2	0.4	0.1	0.4	0.3	0.4	0.4	0.4	0.3	0.3	0.3	0.2	0.2	0.4	0.3	0.5	0.3	0.2	0.2	0.2	0.1	0.4	0.3	0.3	0.2	0.2	0.3	0.2	0.4	0.3	0.1	0.3	0.2	0.1	0.3	0.2	0.2	0.3	0.2	0.3	0.2	0.1
ILWL255	0.6	0.7	0.6	0.7	0.1	0.2	0.1	0.4	0.6	0.3	0.6	0.2	0.2	0.4	0.4	0.3	0.3	0.3	0.2	0.2	0.3	0.2	0.4	0.3	0.2	0.2	0.2	0.3	0.3	0.2	0.2	0.2	0.4	0.4	0.4	0.4	0.3	0.1	0.4	0.2	0.1	0.3	0.2	0.2	0.3	0.2	0.3	0.4	0.2
ILWL256	0.6	0.7	0.6	0.7	0	0.1	0.2	0.3	0.5	0.2	0.5	0.2	0.3	0.3	0.3	0.2	0.2	0.2	0.1	0.1	0.3	0.2	0.4	0.2	0.1	0.1	0.1	0.2	0.3	0.2	0.2	0.1	0.3	0.4	0.3	0.3	0.2	0	0.4	0.1	0	0.2	0.1	0.1	0.2	0.1	0.2	0.3	0.2
ILWL277	0.6	0.7	0.6	0.7	0.3	0.4	0.5	0.2	0.4	0.3	0.4	0.5	0.4	0.4	0.4	0.3	0.3	0.3	0.2	0.2	0.4	0.3	0.5	0.3	0.2	0.2	0.2	0.1	0.4	0.3	0.3	0.2	0.4	0.3	0.2	0.5	0.3	0.3	0.3	0.2	0.3	0.3	0.2	0.2	0.3	0.2	0.3	0.2	0.3
ILWL278	0.5	0.8	0.7	0.8	0.2	0.3	0.4	0.3	0.5	0.2	0.5	0.4	0.5	0.5	0.5	0.4	0.4	0.4	0.3	0.3	0.5	0.4	0.6	0.4	0.3	0.3	0.3	0.2	0.5	0.4	0.4	0.3	0.3	0.4	0.3	0.5	0.4	0.2	0.4	0.3	0.2	0.4	0.3	0.3	0.4	0.3	0.4	0.3	0.2
ILWL281	0.5	0.8	0.7	0.8	0.2	0.3	0.4	0.3	0.5	0.2	0.5	0.4	0.5	0.5	0.5	0.4	0.4	0.4	0.3	0.3	0.5	0.4	0.6	0.4	0.3	0.3	0.3	0.2	0.5	0.4	0.4	0.3	0.3	0.4	0.3	0.5	0.4	0.2	0.4	0.3	0.2	0.4	0.3	0.3	0.4	0.3	0.4	0.3	0.2
ILWL286	0.5	0.7	0.6	0.7	0.4	0.5	0.4	0.4	0.4	0.4	0.4	0.4	0.6	0.4	0.4	0.3	0.3	0.3	0.4	0.4	0.4	0.5	0.5	0.5	0.4	0.4	0.4	0.3	0.6	0.5	0.5	0.4	0.3	0.5	0.4	0.5	0.5	0.4	0.5	0.4	0.4	0.5	0.4	0.4	0.5	0.4	0.5	0.4	0.4
ILWL290	0.4	0.7	0.4	0.7	0.2	0.3	0.3	0.5	0.7	0.4	0.7	0.3	0.4	0.5	0.5	0.4	0.4	0.4	0.3	0.3	0.3	0.2	0.5	0.4	0.3	0.3	0.3	0.4	0.1	0.3	0.2	0.3	0.5	0.3	0.3	0.4	0.2	0.2	0.3	0.3	0.2	0.4	0.3	0.3	0.4	0.3	0.4	0.3	0.2
ILWL293	0.7	0.8	0.7	0.8	0.4	0.3	0.6	0.1	0.3	0.3	0.3	0.6	0.3	0.5	0.5	0.4	0.4	0.4	0.3	0.3	0.5	0.4	0.4	0.4	0.3	0.3	0.3	0.2	0.5	0.4	0.4	0.3	0.3	0.4	0.3	0.4	0.4	0.4	0.4	0.3	0.4	0.4	0.3	0.3	0.4	0.3	0.4	0.3	0.4
ILWL295	0.7	0.8	0.7	0.8	0.4	0.3	0.6	0.1	0.3	0.3	0.3	0.6	0.3	0.5	0.5	0.4	0.4	0.4	0.3	0.3	0.5	0.4	0.4	0.4	0.3	0.3	0.3	0.2	0.5	0.4	0.4	0.3	0.3	0.4	0.3	0.4	0.4	0.4	0.4	0.3	0.4	0.4	0.3	0.3	0.4	0.3	0.4	0.3	0.4
ILWL297	0.6	0.9	0.8	0.9	0.3	0.2	0.5	0.2	0.4	0.2	0.4	0.5	0.4	0.6	0.6	0.5	0.5	0.5	0.4	0.4	0.6	0.5	0.5	0.5	0.4	0.4	0.4	0.3	0.6	0.5	0.5	0.4	0.2	0.5	0.4	0.4	0.5	0.3	0.5	0.4	0.3	0.5	0.4	0.4	0.5	0.4	0.5	0.4	0.3
ILWL301	0.4	0.7	0.4	0.7	0.3	0.4	0.4	0.6	0.8	0.5	0.8	0.4	0.5	0.6	0.6	0.5	0.5	0.5	0.4	0.4	0.4	0.3	0.6	0.5	0.4	0.4	0.4	0.5	0.2	0.4	0.3	0.4	0.6	0.4	0.4	0.5	0.3	0.3	0.4	0.4	0.3	0.5	0.4	0.4	0.3	0.4	0.5	0.4	0.3
ILWL302	0.4	0.8	0.6	0.8	0.3	0.4	0.4	0.4	0.6	0.3	0.6	0.3	0.5	0.6	0.6	0.5	0.5	0.5	0.4	0.4	0.5	0.4	0.6	0.5	0.4	0.4	0.4	0.3	0.3	0.3	0.4	0.4	0.4	0.1	0.2	0.5	0.3	0.3	0.2	0.4	0.3	0.5	0.4	0.4	0.5	0.4	0.5	0.2	0.2
ILWL309	0.7	0.8	0.7	0.8	0.4	0.3	0.6	0.1	0.3	0.3	0.3	0.6	0.3	0.5	0.5	0.4	0.4	0.4	0.3	0.3	0.5	0.4	0.4	0.4	0.3	0.3	0.3	0.2	0.5	0.4	0.4	0.3	0.3	0.4	0.3	0.4	0.4	0.4	0.4	0.3	0.4	0.4	0.3	0.3	0.4	0.3	0.4	0.3	0.4
ILWL310	0.7	0.8	0.7	0.8	0.4	0.3	0.6	0.1	0.3	0.3	0.3	0.6	0.3	0.5	0.5	0.4	0.4	0.4	0.3	0.3	0.5	0.4	0.4	0.4	0.3	0.3	0.3	0.2	0.5	0.4	0.4	0.3	0.3	0.4	0.3	0.4	0.4	0.4	0.4	0.3	0.4	0.4	0.3	0.3	0.4	0.3	0.4	0.3	0.4
ILWL312	0.7	0.6	0.5	0.6	0.2	0.3	0.4	0.3	0.5	0.4	0.5	0.4	0.3	0.3	0.3	0.2	0.2	0.2	0.1	0.1	0.3	0.2	0.4	0.2	0.1	0.1	0.1	0.2	0.3	0.2	0.2	0.1	0.5	0.4	0.3	0.4	0.2	0.2	0.4	0.1	0.2	0.2	0.1	0.1	0.2	0.1	0.2	0.3	0.4
ILWL313	0.6	0.7	0.6	0.7	0.4	0.5	0.6	0.3	0.5	0.4	0.5	0.6	0.5	0.5	0.5	0.4	0.4	0.4	0.3	0.3	0.5	0.4	0.6	0.4	0.3	0.3	0.3	0.2	0.5	0.4	0.4	0.3	0.5	0.4	0.3	0.6	0.4	0.4	0.4	0.3	0.4	0.4	0.3	0.3	0.2	0.3	0.4	0.3	0.4
ILWL317	0.6	0.7	0.6	0.7	0.4	0.5	0.6	0.3	0.5	0.4	0.5	0.6	0.5	0.5	0.5	0.4	0.4	0.4	0.3	0.3	0.5	0.4	0.6	0.4	0.3	0.3	0.3	0.2	0.5	0.4	0.4	0.3	0.5	0.4	0.3	0.6	0.4	0.4	0.4	0.3	0.4	0.4	0.3	0.3	0.2	0.3	0.4	0.3	0.4
ILWL324	0.3	0.8	0.5	0.8	0.4	0.5	0.5	0.5	0.7	0.4	0.7	0.5	0.6	0.7	0.7	0.6	0.6	0.6	0.5	0.5	0.5	0.4	0.7	0.6	0.5	0.5	0.5	0.4	0.3	0.5	0.4	0.5	0.5	0.3	0.3	0.6	0.4	0.4	0.3	0.5	0.4	0.6	0.5	0.5	0.4	0.5	0.6	0.3	0.2
ILWL325	0.4	0.8	0.6	0.8	0.2	0.3	0.4	0.3	0.5	0.2	0.5	0.4	0.5	0.5	0.5	0.4	0.4	0.4	0.3	0.3	0.5	0.4	0.6	0.4	0.3	0.3	0.3	0.2	0.3	0.4	0.4	0.3	0.3	0.2	0.1	0.4	0.2	0.2	0.2	0.3	0.2	0.4	0.3	0.3	0.4	0.3	0.4	0.1	0.2
ILWL326	0.5	0.7	0.5	0.7	0.5	0.6	0.7	0.4	0.6	0.5	0.6	0.7	0.6	0.6	0.6	0.5	0.5	0.5	0.4	0.4	0.6	0.5	0.7	0.5	0.4	0.4	0.4	0.3	0.4	0.5	0.5	0.4	0.6	0.3	0.2	0.6	0.3	0.5	0.3	0.4	0.5	0.5	0.4	0.4	0.3	0.4	0.5	0.2	0.5
ILWL329	0.5	0.7	0.5	0.7	0.5	0.6	0.7	0.4	0.6	0.5	0.6	0.7	0.6	0.6	0.6	0.5	0.5	0.5	0.4	0.4	0.6	0.5	0.7	0.5	0.4	0.4	0.4	0.3	0.4	0.5	0.5	0.4	0.6	0.3	0.2	0.6	0.3	0.5	0.3	0.4	0.5	0.5	0.4	0.4	0.3	0.4	0.5	0.2	0.5
ILWL330	0.6	0.7	0.6	0.7	0.4	0.5	0.6	0.3	0.5	0.4	0.5	0.6	0.5	0.5	0.5	0.4	0.4	0.4	0.3	0.3	0.5	0.4	0.6	0.4	0.3	0.3	0.3	0.2	0.5	0.4	0.4	0.3	0.5	0.4	0.3	0.6	0.4	0.4	0.4	0.3	0.4	0.4	0.3	0.3	0.2	0.3	0.4	0.3	0.4
ILWL331	0.6	0.7	0.6	0.7	0.3	0.4	0.5	0.2	0.4	0.3	0.4	0.5	0.4	0.4	0.4	0.3	0.3	0.3	0.2	0.2	0.4	0.3	0.5	0.3	0.2	0.2	0.2	0.1	0.4	0.3	0.3	0.2	0.4	0.3	0.2	0.5	0.3	0.3	0.3	0.2	0.3	0.3	0.2	0.2	0.3	0.2	0.3	0.2	0.3
ILWL332	0.6	0.7	0.6	0.7	0.4	0.5	0.6	0.3	0.5	0.4	0.5	0.6	0.5	0.5	0.5	0.4	0.4	0.4	0.3	0.3	0.5	0.4	0.6	0.4	0.3	0.3	0.3	0.2	0.5	0.4	0.4	0.3	0.5	0.4	0.3	0.6	0.4	0.4	0.4	0.3	0.4	0.4	0.3	0.3	0.2	0.3	0.4	0.3	0.4
ILWL335	0.5	0.7	0.5	0.7	0.5	0.6	0.6	0.4	0.6	0.5	0.6	0.6	0.5	0.6	0.6	0.5	0.5	0.5	0.4	0.4	0.4	0.3	0.6	0.5	0.4	0.4	0.4	0.3	0.4	0.4	0.3	0.4	0.6	0.4	0.4	0.7	0.5	0.5	0.4	0.4	0.5	0.5	0.4	0.4	0.3	0.4	0.5	0.4	0.3
ILWL341	0.4	0.7	0.4	0.7	0.6	0.7	0.7	0.5	0.7	0.6	0.7	0.7	0.6	0.7	0.7	0.6	0.6	0.6	0.5	0.5	0.5	0.4	0.7	0.6	0.5	0.5	0.5	0.4	0.3	0.5	0.4	0.5	0.7	0.3	0.3	0.7	0.4	0.6	0.3	0.5	0.6	0.6	0.5	0.5	0.4	0.5	0.6	0.3	0.4
ILWL342	0.5	0.7	0.5	0.7	0.5	0.6	0.6	0.4	0.6	0.5	0.6	0.6	0.5	0.6	0.6	0.5	0.5	0.5	0.4	0.4	0.4	0.3	0.6	0.5	0.4	0.4	0.4	0.3	0.4	0.4	0.3	0.4	0.6	0.4	0.4	0.7	0.5	0.5	0.4	0.4	0.5	0.5	0.4	0.4	0.3	0.4	0.5	0.4	0.3
ILWL343	0.3	0.7	0.5	0.7	0.5	0.6	0.4	0.6	0.6	0.5	0.6	0.4	0.7	0.6	0.6	0.5	0.5	0.5	0.6	0.6	0.4	0.5	0.6	0.7	0.6	0.6	0.6	0.5	0.6	0.6	0.5	0.6	0.4	0.6	0.6	0.8	0.7	0.5	0.6	0.6	0.5	0.7	0.6	0.6	0.6	0.6	0.7	0.6	0.3
ILWL344	0.4	0.8	0.6	0.8	0.4	0.5	0.5	0.5	0.7	0.4	0.7	0.5	0.6	0.7	0.7	0.6	0.6	0.6	0.5	0.5	0.5	0.4	0.7	0.6	0.5	0.5	0.5	0.4	0.5	0.5	0.4	0.5	0.5	0.5	0.5	0.7	0.6	0.4	0.5	0.5	0.4	0.6	0.5	0.5	0.4	0.5	0.6	0.5	0.2
ILWL345	0.4	0.8	0.6	0.8	0.4	0.5	0.5	0.5	0.7	0.4	0.7	0.5	0.6	0.7	0.7	0.6	0.6	0.6	0.5	0.5	0.5	0.4	0.7	0.6	0.5	0.5	0.5	0.4	0.5	0.5	0.4	0.5	0.5	0.5	0.5	0.7	0.6	0.4	0.5	0.5	0.4	0.6	0.5	0.5	0.4	0.5	0.6	0.5	0.2
ILWL346	0.4	0.5	0.2	0.5	0.5	0.6	0.4	0.6	0.6	0.7	0.6	0.4	0.5	0.4	0.4	0.3	0.3	0.3	0.4	0.4	0.2	0.3	0.4	0.5	0.4	0.4	0.4	0.5	0.2	0.4	0.3	0.4	0.6	0.4	0.4	0.6	0.3	0.5	0.4	0.4	0.5	0.5	0.4	0.4	0.3	0.4	0.5	0.4	0.5
ILWL347	0.5	0.8	0.7	0.8	0.4	0.5	0.4	0.5	0.7	0.4	0.7	0.5	0.5	0.7	0.7	0.6	0.6	0.6	0.5	0.5	0.6	0.5	0.7	0.6	0.5	0.5	0.5	0.4	0.6	0.5	0.5	0.5	0.5	0.5	0.5	0.7	0.6	0.4	0.5	0.5	0.4	0.6	0.5	0.5	0.4	0.5	0.6	0.5	0.3
ILWL348	0.5	0.8	0.7	0.8	0.4	0.5	0.4	0.5	0.7	0.4	0.7	0.5	0.5	0.7	0.7	0.6	0.6	0.6	0.5	0.5	0.6	0.5	0.7	0.6	0.5	0.5	0.5	0.4	0.6	0.5	0.5	0.5	0.5	0.5	0.5	0.7	0.6	0.4	0.5	0.5	0.4	0.6	0.5	0.5	0.4	0.5	0.6	0.5	0.3
ILWL349	0.4	0.8	0.6	0.8	0.4	0.5	0.5	0.5	0.7	0.4	0.7	0.5	0.6	0.7	0.7	0.6	0.6	0.6	0.5	0.5	0.5	0.4	0.7	0.6	0.5	0.5	0.5	0.4	0.5	0.5	0.4	0.5	0.5	0.5	0.5	0.7	0.6	0.4	0.5	0.5	0.4	0.6	0.5	0.5	0.4	0.5	0.6	0.5	0.2
ILWL350	0.6	0.6	0.4	0.6	0.2	0.3	0.4	0.3	0.5	0.4	0.5	0.4	0.3	0.3	0.3	0.2	0.2	0.2	0.1	0.1	0.3	0.2	0.4	0.2	0.1	0.1	0.1	0.2	0.1	0.2	0.2	0.1	0.5	0.2	0.1	0.3	0	0.2	0.2	0.1	0.2	0.2	0.1	0.1	0.2	0.1	0.2	0.1	0.4
ILWL353	0.3	0.7	0.5	0.7	0.5	0.6	0.4	0.6	0.6	0.5	0.6	0.4	0.7	0.6	0.6	0.5	0.5	0.5	0.6	0.6	0.4	0.5	0.6	0.7	0.6	0.6	0.6	0.5	0.6	0.6	0.5	0.6	0.4	0.6	0.6	0.8	0.7	0.5	0.6	0.6	0.5	0.7	0.6	0.6	0.5	0.6	0.7	0.6	0.3
ILWL354	0.4	0.6	0.4	0.6	0.6	0.7	0.5	0.5	0.5	0.6	0.5	0.5	0.6	0.5	0.5	0.4	0.4	0.4	0.5	0.5	0.3	0.4	0.5	0.6	0.5	0.5	0.5	0.4	0.5	0.5	0.4	0.5	0.5	0.5	0.5	0.8	0.6	0.6	0.5	0.5	0.6	0.6	0.5	0.5	0.4	0.5	0.6	0.5	0.4
ILWL355	0.4	0.8	0.6	0.8	0.5	0.6	0.5	0.6	0.8	0.5	0.8	0.6	0.6	0.8	0.8	0.7	0.7	0.7	0.6	0.6	0.7	0.6	0.8	0.7	0.6	0.6	0.6	0.5	0.5	0.6	0.6	0.6	0.6	0.4	0.4	0.7	0.5	0.5	0.4	0.6	0.5	0.7	0.6	0.6	0.5	0.6	0.7	0.4	0.4
ILWL358	0.3	0.8	0.5	0.8	0.3	0.4	0.4	0.4	0.6	0.3	0.6	0.4	0.5	0.6	0.6	0.5	0.5	0.5	0.4	0.4	0.4	0.3	0.6	0.5	0.4	0.4	0.4	0.3	0.2	0.4	0.3	0.4	0.4	0.2	0.2	0.5	0.3	0.3	0.2	0.4	0.3	0.5	0.4	0.4	0.5	0.4	0.5	0.2	0.1
ILWL359	0.6	0.7	0.6	0.7	0.1	0.2	0.2	0.4	0.6	0.3	0.6	0.1	0.3	0.4	0.4	0.3	0.3	0.3	0.2	0.2	0.3	0.2	0.4	0.3	0.2	0.2	0.2	0.3	0.3	0.1	0.2	0.2	0.4	0.3	0.4	0.4	0.3	0.1	0.4	0.2	0.1	0.3	0.2	0.2	0.3	0.2	0.3	0.4	0.2
ILWL360	0.6	0.7	0.5	0.7	0.5	0.6	0.5	0.7	0.9	0.7	0.9	0.6	0.5	0.7	0.7	0.6	0.6	0.6	0.5	0.5	0.6	0.5	0.7	0.6	0.5	0.5	0.5	0.6	0.4	0.5	0.5	0.5	0.8	0.5	0.5	0.5	0.4	0.5	0.5	0.5	0.5	0.6	0.5	0.5	0.4	0.5	0.6	0.5	0.6
ILWL364	0.5	0.8	0.7	0.8	0.1	0.2	0.3	0.2	0.4	0.1	0.4	0.3	0.4	0.4	0.4	0.3	0.3	0.3	0.2	0.2	0.4	0.3	0.5	0.3	0.2	0.2	0.2	0.1	0.4	0.3	0.3	0.2	0.2	0.3	0.2	0.4	0.3	0.1	0.3	0.2	0.1	0.3	0.2	0.2	0.3	0.2	0.3	0.2	0.1
ILWL365	0.5	0.7	0.5	0.7	0.4	0.5	0.5	0.3	0.5	0.4	0.5	0.4	0.4	0.5	0.5	0.4	0.4	0.4	0.3	0.3	0.4	0.3	0.5	0.4	0.3	0.3	0.3	0.2	0.2	0.2	0.3	0.3	0.5	0	0.1	0.5	0.2	0.4	0.1	0.3	0.4	0.4	0.3	0.3	0.4	0.3	0.4	0.1	0.3
ILWL366	0.4	0.8	0.6	0.8	0.2	0.3	0.4	0.3	0.5	0.2	0.5	0.4	0.5	0.5	0.5	0.4	0.4	0.4	0.3	0.3	0.5	0.4	0.6	0.4	0.3	0.3	0.3	0.2	0.3	0.4	0.4	0.3	0.3	0.2	0.1	0.4	0.2	0.2	0.2	0.3	0.2	0.4	0.3	0.3	0.4	0.3	0.4	0.1	0.2
ILWL367	0.6	0.7	0.5	0.7	0.5	0.6	0.6	0.7	0.9	0.7	0.9	0.5	0.6	0.7	0.7	0.6	0.6	0.6	0.5	0.5	0.6	0.5	0.7	0.6	0.5	0.5	0.5	0.6	0.4	0.4	0.5	0.5	0.8	0.4	0.5	0.5	0.4	0.5	0.5	0.5	0.5	0.6	0.5	0.5	0.4	0.5	0.6	0.5	0.6
ILWL369	0.5	0.7	0.5	0.7	0.2	0.3	0.2	0.5	0.7	0.4	0.7	0.3	0.3	0.5	0.5	0.4	0.4	0.4	0.3	0.3	0.4	0.3	0.5	0.4	0.3	0.3	0.3	0.4	0.2	0.3	0.3	0.3	0.5	0.3	0.3	0.4	0.2	0.2	0.3	0.3	0.2	0.4	0.3	0.3	0.4	0.3	0.4	0.3	0.3
ILWL370	0.4	0.8	0.6	0.8	0.2	0.3	0.4	0.3	0.5	0.2	0.5	0.4	0.5	0.5	0.5	0.4	0.4	0.4	0.3	0.3	0.5	0.4	0.6	0.4	0.3	0.3	0.3	0.2	0.3	0.4	0.4	0.3	0.3	0.2	0.1	0.4	0.2	0.2	0.2	0.3	0.2	0.4	0.3	0.3	0.4	0.3	0.4	0.1	0.2
ILWL371	0.7	0.6	0.6	0.8	0.6	0.7	0.7	0.8	1	0.8	1	0.6	0.7	0.8	0.8	0.7	0.7	0.7	0.6	0.6	0.7	0.6	0.8	0.7	0.6	0.6	0.6	0.7	0.5	0.5	0.6	0.6	0.9	0.5	0.6	0.6	0.5	0.6	0.6	0.6	0.6	0.7	0.6	0.6	0.5	0.6	0.5	0.6	0.7
ILWL372	0.5	0.7	0.5	0.7	0.5	0.6	0.6	0.4	0.6	0.5	0.6	0.6	0.5	0.6	0.6	0.5	0.5	0.5	0.4	0.4	0.4	0.3	0.6	0.5	0.4	0.4	0.4	0.3	0.4	0.4	0.3	0.4	0.6	0.4	0.4	0.7	0.5	0.5	0.4	0.4	0.5	0.5	0.4	0.4	0.3	0.4	0.5	0.4	0.3
ILWL373	0.6	0.6	0.4	0.6	0.3	0.4	0.4	0.4	0.6	0.5	0.6	0.4	0.3	0.4	0.4	0.3	0.3	0.3	0.2	0.2	0.2	0.1	0.4	0.3	0.2	0.2	0.2	0.3	0.2	0.2	0.1	0.2	0.6	0.4	0.4	0.5	0.3	0.3	0.4	0.2	0.3	0.3	0.2	0.2	0.3	0.2	0.3	0.4	0.3
ILWL374	0.6	0.6	0.4	0.6	0.4	0.5	0.5	0.5	0.7	0.6	0.7	0.5	0.4	0.5	0.5	0.4	0.4	0.4	0.3	0.3	0.3	0.2	0.5	0.4	0.3	0.3	0.3	0.4	0.3	0.3	0.2	0.3	0.7	0.5	0.5	0.6	0.4	0.4	0.5	0.3	0.4	0.4	0.3	0.3	0.2	0.3	0.4	0.5	0.4
ILWL376	0.7	0.6	0.5	0.6	0.2	0.3	0.4	0.3	0.5	0.4	0.5	0.4	0.3	0.3	0.3	0.2	0.2	0.2	0.1	0.1	0.3	0.2	0.4	0.2	0.1	0.1	0.1	0.2	0.3	0.2	0.2	0.1	0.5	0.4	0.3	0.4	0.2	0.2	0.4	0.1	0.2	0.2	0.1	0.1	0.2	0.1	0.2	0.3	0.4
ILWL377	0.7	0.6	0.5	0.6	0.1	0.2	0.3	0.2	0.4	0.3	0.4	0.3	0.2	0.2	0.2	0.1	0.1	0.1	0	0	0.2	0.1	0.3	0.1	0	0	0	0.1	0.2	0.1	0.1	0	0.4	0.3	0.2	0.3	0.1	0.1	0.3	0	0.1	0.1	0	0	0.1	0	0.1	0.2	0.3
ILWL378	0.6	0.6	0.6	0.8	0.7	0.8	0.8	0.6	0.8	0.7	0.8	0.7	0.7	0.8	0.8	0.7	0.7	0.7	0.6	0.6	0.7	0.6	0.8	0.7	0.6	0.6	0.6	0.5	0.5	0.5	0.6	0.6	0.8	0.3	0.4	0.8	0.5	0.7	0.4	0.6	0.7	0.7	0.6	0.6	0.6	0.6	0.5	0.4	0.6
ILWL380	0.6	0.8	0.6	0.8	0.5	0.4	0.6	0.2	0.4	0.4	0.4	0.5	0.3	0.6	0.6	0.5	0.5	0.5	0.4	0.4	0.5	0.4	0.4	0.5	0.4	0.4	0.4	0.3	0.3	0.3	0.4	0.4	0.4	0.1	0.2	0.4	0.3	0.5	0.2	0.4	0.5	0.5	0.4	0.4	0.5	0.4	0.5	0.2	0.4
ILWL381	0.6	0.6	0.4	0.6	0.2	0.3	0.4	0.3	0.5	0.4	0.5	0.4	0.3	0.3	0.3	0.2	0.2	0.2	0.1	0.1	0.3	0.2	0.4	0.2	0.1	0.1	0.1	0.2	0.1	0.2	0.2	0.1	0.5	0.2	0.1	0.3	0	0.2	0.2	0.1	0.2	0.2	0.1	0.1	0.2	0.1	0.2	0.1	0.4
ILWL382	0.7	0.7	0.6	0.7	0.1	0.2	0.3	0.3	0.5	0.3	0.5	0.3	0.3	0.3	0.3	0.2	0.2	0.2	0.1	0.1	0.3	0.2	0.4	0.2	0.1	0.1	0.1	0.2	0.3	0.2	0.2	0.1	0.4	0.4	0.3	0.2	0.2	0.1	0.4	0.1	0.1	0.2	0.1	0.1	0.2	0.1	0.2	0.3	0.3
ILWL384	0.7	0.6	0.5	0.6	0.4	0.5	0.4	0.5	0.7	0.6	0.7	0.5	0.3	0.5	0.5	0.4	0.4	0.4	0.3	0.3	0.4	0.3	0.5	0.4	0.3	0.3	0.3	0.4	0.4	0.3	0.3	0.3	0.7	0.5	0.5	0.6	0.4	0.4	0.5	0.3	0.4	0.4	0.3	0.3	0.2	0.3	0.4	0.5	0.5
ILWL385	0.6	0.7	0.6	0.7	0.3	0.4	0.3	0.6	0.8	0.5	0.8	0.4	0.4	0.6	0.6	0.5	0.5	0.5	0.4	0.4	0.5	0.4	0.6	0.5	0.4	0.4	0.4	0.5	0.5	0.4	0.4	0.4	0.6	0.6	0.6	0.6	0.5	0.3	0.6	0.4	0.3	0.5	0.4	0.4	0.3	0.4	0.5	0.6	0.4
ILWL386	0.7	0.6	0.5	0.6	0.2	0.3	0.2	0.3	0.5	0.4	0.5	0.3	0.1	0.3	0.3	0.2	0.2	0.2	0.1	0.1	0.2	0.1	0.3	0.2	0.1	0.1	0.1	0.2	0.2	0.1	0.1	0.1	0.5	0.3	0.3	0.4	0.2	0.2	0.3	0.1	0.2	0.2	0.1	0.1	0.2	0.1	0.2	0.3	0.3
ILWL402	0.7	0.6	0.5	0.6	0.4	0.5	0.4	0.5	0.7	0.6	0.7	0.5	0.3	0.5	0.5	0.4	0.4	0.4	0.3	0.3	0.4	0.3	0.5	0.4	0.3	0.3	0.3	0.4	0.4	0.3	0.3	0.3	0.7	0.5	0.5	0.6	0.4	0.4	0.5	0.3	0.4	0.4	0.3	0.3	0.2	0.3	0.4	0.5	0.5
ILWL416	0.7	0.6	0.5	0.6	0.4	0.5	0.4	0.5	0.7	0.6	0.7	0.5	0.3	0.5	0.5	0.4	0.4	0.4	0.3	0.3	0.4	0.3	0.5	0.4	0.3	0.3	0.3	0.4	0.4	0.3	0.3	0.3	0.7	0.5	0.5	0.6	0.4	0.4	0.5	0.3	0.4	0.4	0.3	0.3	0.2	0.3	0.4	0.5	0.5
ILWL417	0.7	0.6	0.5	0.6	0.4	0.5	0.5	0.5	0.7	0.6	0.7	0.4	0.4	0.5	0.5	0.4	0.4	0.4	0.3	0.3	0.4	0.3	0.5	0.4	0.3	0.3	0.3	0.4	0.4	0.2	0.3	0.3	0.7	0.4	0.5	0.6	0.4	0.4	0.5	0.3	0.4	0.4	0.3	0.3	0.2	0.3	0.4	0.5	0.5
ILWL422	0.6	0.7	0.6	0.7	0	0.1	0.2	0.3	0.5	0.2	0.5	0.2	0.3	0.3	0.3	0.2	0.2	0.2	0.1	0.1	0.3	0.2	0.4	0.2	0.1	0.1	0.1	0.2	0.3	0.2	0.2	0.1	0.3	0.4	0.3	0.3	0.2	0	0.4	0.1	0	0.2	0.1	0.1	0.2	0.1	0.2	0.3	0.2
ILWL423	0.7	0.6	0.5	0.6	0.4	0.5	0.5	0.5	0.7	0.6	0.7	0.4	0.4	0.5	0.5	0.4	0.4	0.4	0.3	0.3	0.4	0.3	0.5	0.4	0.3	0.3	0.3	0.4	0.4	0.2	0.3	0.3	0.7	0.4	0.5	0.6	0.4	0.4	0.5	0.3	0.4	0.4	0.3	0.3	0.2	0.3	0.4	0.5	0.5
ILWL424	0.7	0.6	0.5	0.6	0.4	0.5	0.5	0.5	0.7	0.6	0.7	0.4	0.4	0.5	0.5	0.4	0.4	0.4	0.3	0.3	0.4	0.3	0.5	0.4	0.3	0.3	0.3	0.4	0.4	0.2	0.3	0.3	0.7	0.4	0.5	0.6	0.4	0.4	0.5	0.3	0.4	0.4	0.3	0.3	0.2	0.3	0.4	0.5	0.5
ILWL425	0.7	0.6	0.5	0.6	0.4	0.5	0.5	0.5	0.7	0.6	0.7	0.4	0.4	0.5	0.5	0.4	0.4	0.4	0.3	0.3	0.4	0.3	0.5	0.4	0.3	0.3	0.3	0.4	0.4	0.2	0.3	0.3	0.7	0.4	0.5	0.6	0.4	0.4	0.5	0.3	0.4	0.4	0.3	0.3	0.2	0.3	0.4	0.5	0.5
ILWL426	0.7	0.6	0.5	0.6	0.4	0.5	0.5	0.5	0.7	0.6	0.7	0.4	0.4	0.5	0.5	0.4	0.4	0.4	0.3	0.3	0.4	0.3	0.5	0.4	0.3	0.3	0.3	0.4	0.4	0.2	0.3	0.3	0.7	0.4	0.5	0.6	0.4	0.4	0.5	0.3	0.4	0.4	0.3	0.3	0.2	0.3	0.4	0.5	0.5
ILWL443	0.684211	0.684211	0.578947	0.684211	0.368421	0.473684	0.368421	0.578947	0.789474	0.578947	0.789474	0.473684	0.368421	0.578947	0.578947	0.473684	0.473684	0.473684	0.368421	0.368421	0.473684	0.368421	0.578947	0.473684	0.368421	0.368421	0.368421	0.473684	0.473684	0.368421	0.368421	0.368421	0.684211	0.578947	0.578947	0.578947	0.473684	0.368421	0.578947	0.368421	0.368421	0.473684	0.368421	0.368421	0.263158	0.368421	0.473684	0.578947	0.473684
ILWL444	0.5	0.8	0.7	0.8	0.4	0.5	0.4	0.5	0.7	0.4	0.7	0.5	0.5	0.7	0.7	0.6	0.6	0.6	0.5	0.5	0.6	0.5	0.7	0.6	0.5	0.5	0.5	0.4	0.6	0.5	0.5	0.5	0.5	0.5	0.5	0.7	0.6	0.4	0.5	0.5	0.4	0.6	0.5	0.5	0.4	0.5	0.6	0.5	0.3
ILWL447	0.7	0.5	0.5	0.7	0.3	0.4	0.4	0.4	0.6	0.5	0.6	0.4	0.3	0.4	0.4	0.3	0.3	0.3	0.2	0.2	0.2	0.1	0.4	0.3	0.2	0.2	0.2	0.3	0.2	0.2	0.1	0.2	0.6	0.4	0.4	0.5	0.3	0.3	0.4	0.2	0.3	0.3	0.2	0.2	0.3	0.2	0.1	0.4	0.3
ILWL455	0.8	0.5	0.6	0.7	0.2	0.3	0.4	0.3	0.5	0.4	0.5	0.4	0.3	0.3	0.3	0.2	0.2	0.2	0.1	0.1	0.3	0.2	0.4	0.2	0.1	0.1	0.1	0.2	0.3	0.2	0.2	0.1	0.5	0.4	0.3	0.4	0.2	0.2	0.4	0.1	0.2	0.2	0.1	0.1	0.2	0.1	0	0.3	0.4
ILWL456	0.6	0.7	0.6	0.7	0.5	0.6	0.5	0.4	0.6	0.5	0.6	0.6	0.4	0.6	0.6	0.5	0.5	0.5	0.4	0.4	0.5	0.4	0.6	0.5	0.4	0.4	0.4	0.3	0.5	0.4	0.4	0.4	0.6	0.4	0.4	0.7	0.5	0.5	0.4	0.4	0.5	0.5	0.4	0.4	0.3	0.4	0.5	0.4	0.4
ILWL466	0.7	0.6	0.7	0.8	0.1	0.2	0.3	0.4	0.6	0.3	0.6	0.3	0.4	0.4	0.4	0.3	0.3	0.3	0.2	0.2	0.4	0.3	0.5	0.3	0.2	0.2	0.2	0.3	0.4	0.3	0.3	0.2	0.4	0.5	0.4	0.4	0.3	0.1	0.5	0.2	0.1	0.3	0.2	0.2	0.3	0.2	0.1	0.4	0.3
ILWL467	0.5	0.8	0.7	0.8	0.4	0.5	0.4	0.5	0.7	0.4	0.7	0.5	0.5	0.7	0.7	0.6	0.6	0.6	0.5	0.5	0.6	0.5	0.7	0.6	0.5	0.5	0.5	0.4	0.6	0.5	0.5	0.5	0.5	0.5	0.5	0.7	0.6	0.4	0.5	0.5	0.4	0.6	0.5	0.5	0.4	0.5	0.6	0.5	0.3
ILWL469	0.7	0.6	0.5	0.6	0.4	0.5	0.4	0.5	0.7	0.6	0.7	0.5	0.3	0.5	0.5	0.4	0.4	0.4	0.3	0.3	0.4	0.3	0.5	0.4	0.3	0.3	0.3	0.4	0.4	0.3	0.3	0.3	0.7	0.5	0.5	0.6	0.4	0.4	0.5	0.3	0.4	0.4	0.3	0.3	0.2	0.3	0.4	0.5	0.5
ILWL475	0.6	0.6	0.4	0.6	0.5	0.6	0.5	0.6	0.8	0.7	0.8	0.6	0.4	0.6	0.6	0.5	0.5	0.5	0.4	0.4	0.5	0.4	0.6	0.5	0.4	0.4	0.4	0.5	0.3	0.4	0.4	0.4	0.8	0.4	0.4	0.6	0.3	0.5	0.4	0.4	0.5	0.5	0.4	0.4	0.3	0.4	0.5	0.4	0.6
ILWL476	0.7	0.5	0.5	0.5	0.5	0.6	0.5	0.6	0.8	0.7	0.8	0.6	0.4	0.6	0.6	0.5	0.5	0.5	0.4	0.4	0.5	0.4	0.6	0.5	0.4	0.4	0.4	0.5	0.4	0.4	0.4	0.4	0.8	0.5	0.5	0.5	0.4	0.5	0.5	0.4	0.5	0.5	0.4	0.4	0.3	0.4	0.5	0.5	0.6
ILWL477	0.6	0.6	0.6	0.8	0.2	0.3	0.3	0.5	0.7	0.4	0.7	0.3	0.4	0.5	0.5	0.4	0.4	0.4	0.3	0.3	0.3	0.2	0.5	0.4	0.3	0.3	0.3	0.4	0.3	0.3	0.2	0.3	0.5	0.5	0.5	0.5	0.4	0.2	0.5	0.3	0.2	0.4	0.3	0.3	0.4	0.3	0.2	0.5	0.2
ILWL478	0.6	0.7	0.6	0.7	0.1	0.2	0.1	0.4	0.6	0.3	0.6	0.2	0.2	0.4	0.4	0.3	0.3	0.3	0.2	0.2	0.3	0.2	0.4	0.3	0.2	0.2	0.2	0.3	0.3	0.2	0.2	0.2	0.4	0.4	0.4	0.4	0.3	0.1	0.4	0.2	0.1	0.3	0.2	0.2	0.3	0.2	0.3	0.4	0.2
ILWL481	0.7	0.6	0.5	0.6	0.4	0.5	0.4	0.5	0.7	0.6	0.7	0.5	0.3	0.5	0.5	0.4	0.4	0.4	0.3	0.3	0.4	0.3	0.5	0.4	0.3	0.3	0.3	0.4	0.4	0.3	0.3	0.3	0.7	0.5	0.5	0.6	0.4	0.4	0.5	0.3	0.4	0.4	0.3	0.3	0.2	0.3	0.4	0.5	0.5
ILWL484	0.4	0.8	0.6	0.8	0.3	0.4	0.4	0.4	0.6	0.3	0.6	0.3	0.5	0.6	0.6	0.5	0.5	0.5	0.4	0.4	0.5	0.4	0.6	0.5	0.4	0.4	0.4	0.3	0.3	0.3	0.4	0.4	0.4	0.1	0.2	0.5	0.3	0.3	0.2	0.4	0.3	0.5	0.4	0.4	0.5	0.4	0.5	0.2	0.2
ILWL485	0.5	0.7	0.5	0.7	0.2	0.3	0.2	0.5	0.7	0.4	0.7	0.3	0.3	0.5	0.5	0.4	0.4	0.4	0.3	0.3	0.4	0.3	0.5	0.4	0.3	0.3	0.3	0.4	0.2	0.3	0.3	0.3	0.5	0.3	0.3	0.4	0.2	0.2	0.3	0.3	0.2	0.4	0.3	0.3	0.4	0.3	0.4	0.3	0.3
ILWL486	0.6	0.5	0.4	0.5	0.5	0.6	0.3	0.6	0.6	0.7	0.6	0.4	0.4	0.4	0.4	0.3	0.3	0.3	0.4	0.4	0.3	0.4	0.4	0.5	0.4	0.4	0.4	0.5	0.5	0.4	0.4	0.4	0.6	0.6	0.6	0.7	0.5	0.5	0.6	0.4	0.5	0.5	0.4	0.4	0.3	0.4	0.5	0.6	0.6
ILWL487	0.7	0.6	0.5	0.6	0.4	0.5	0.4	0.5	0.7	0.6	0.7	0.5	0.3	0.5	0.5	0.4	0.4	0.4	0.3	0.3	0.4	0.3	0.5	0.4	0.3	0.3	0.3	0.4	0.4	0.3	0.3	0.3	0.7	0.5	0.5	0.6	0.4	0.4	0.5	0.3	0.4	0.4	0.3	0.3	0.2	0.3	0.4	0.5	0.5
ILWL488	0.6	0.5	0.4	0.5	0.5	0.6	0.3	0.6	0.6	0.7	0.6	0.4	0.4	0.4	0.4	0.3	0.3	0.3	0.4	0.4	0.3	0.4	0.4	0.5	0.4	0.4	0.4	0.5	0.5	0.4	0.4	0.4	0.6	0.6	0.6	0.7	0.5	0.5	0.6	0.4	0.5	0.5	0.4	0.4	0.3	0.4	0.5	0.6	0.6
ILWL489	0.5	0.7	0.5	0.7	0.2	0.3	0.2	0.5	0.7	0.4	0.7	0.3	0.3	0.5	0.5	0.4	0.4	0.4	0.3	0.3	0.4	0.3	0.5	0.4	0.3	0.3	0.3	0.4	0.2	0.3	0.3	0.3	0.5	0.3	0.3	0.4	0.2	0.2	0.3	0.3	0.2	0.4	0.3	0.3	0.4	0.3	0.4	0.3	0.3
ILWL490	0.7	0.6	0.5	0.6	0.4	0.5	0.4	0.5	0.7	0.6	0.7	0.5	0.3	0.5	0.5	0.4	0.4	0.4	0.3	0.3	0.4	0.3	0.5	0.4	0.3	0.3	0.3	0.4	0.4	0.3	0.3	0.3	0.7	0.5	0.5	0.6	0.4	0.4	0.5	0.3	0.4	0.4	0.3	0.3	0.2	0.3	0.4	0.5	0.5
EC-718617	0.6	0.6	0.4	0.6	0.3	0.4	0.3	0.4	0.6	0.5	0.6	0.4	0.2	0.4	0.4	0.3	0.3	0.3	0.2	0.2	0.3	0.2	0.4	0.3	0.2	0.2	0.2	0.3	0.1	0.2	0.2	0.2	0.6	0.2	0.2	0.4	0.1	0.3	0.2	0.2	0.3	0.3	0.2	0.2	0.3	0.2	0.3	0.2	0.4
ILWL10	0.5	0.7	0.5	0.7	0.2	0.3	0.4	0.5	0.7	0.4	0.7	0.4	0.5	0.5	0.5	0.4	0.4	0.4	0.3	0.3	0.5	0.4	0.6	0.4	0.3	0.3	0.3	0.4	0.3	0.4	0.4	0.3	0.5	0.4	0.3	0.4	0.2	0.2	0.4	0.3	0.2	0.4	0.3	0.3	0.4	0.3	0.4	0.3	0.4
ILWL20	0.6	0.7	0.5	0.5	0.5	0.6	0.4	0.7	0.5	0.7	0.5	0.4	0.6	0.3	0.3	0.4	0.4	0.4	0.5	0.5	0.3	0.4	0.5	0.4	0.5	0.5	0.5	0.6	0.5	0.5	0.4	0.5	0.6	0.7	0.7	0.6	0.6	0.5	0.7	0.5	0.5	0.4	0.5	0.5	0.5	0.5	0.6	0.7	0.5
ILWL21	0.8	0.7	0.6	0.5	0.4	0.5	0.5	0.5	0.5	0.6	0.5	0.4	0.4	0.3	0.3	0.4	0.4	0.4	0.3	0.3	0.4	0.3	0.5	0.2	0.3	0.3	0.3	0.4	0.4	0.2	0.3	0.3	0.7	0.4	0.5	0.6	0.4	0.4	0.5	0.3	0.4	0.2	0.3	0.3	0.3	0.3	0.4	0.5	0.5
ILWL23	0.6	0.6	0.4	0.6	0.3	0.4	0.5	0.4	0.6	0.5	0.6	0.5	0.4	0.4	0.4	0.3	0.3	0.3	0.2	0.2	0.4	0.3	0.5	0.3	0.2	0.2	0.2	0.3	0.2	0.3	0.3	0.2	0.6	0.3	0.2	0.4	0.1	0.3	0.3	0.2	0.3	0.3	0.2	0.2	0.2	0.2	0.3	0.2	0.5
ILWL35	0.6	0.7	0.6	0.7	0.3	0.4	0.5	0.2	0.4	0.3	0.4	0.5	0.4	0.4	0.4	0.3	0.3	0.3	0.2	0.2	0.4	0.3	0.5	0.3	0.2	0.2	0.2	0.1	0.4	0.3	0.3	0.2	0.4	0.3	0.2	0.5	0.3	0.3	0.3	0.2	0.3	0.3	0.2	0.2	0.3	0.2	0.3	0.2	0.3
ILWL39	0.6	0.7	0.6	0.5	0.6	0.7	0.5	0.5	0.3	0.6	0.3	0.4	0.6	0.3	0.3	0.4	0.4	0.4	0.5	0.5	0.4	0.5	0.5	0.4	0.5	0.5	0.5	0.4	0.6	0.4	0.5	0.5	0.5	0.4	0.5	0.8	0.6	0.6	0.5	0.5	0.6	0.4	0.5	0.5	0.5	0.5	0.6	0.5	0.5
ILWL81	0.6	0.8	0.6	0.6	0.4	0.5	0.5	0.7	0.7	0.6	0.7	0.4	0.6	0.5	0.5	0.6	0.6	0.6	0.5	0.5	0.6	0.5	0.7	0.4	0.5	0.5	0.5	0.6	0.4	0.4	0.5	0.5	0.7	0.4	0.5	0.6	0.4	0.4	0.5	0.5	0.4	0.4	0.5	0.5	0.5	0.5	0.6	0.5	0.5
ILWL83	0.8	0.8	0.6	0.6	0.6	0.5	0.7	0.5	0.5	0.7	0.5	0.6	0.4	0.5	0.5	0.6	0.6	0.6	0.5	0.5	0.6	0.5	0.5	0.4	0.5	0.5	0.5	0.6	0.4	0.4	0.5	0.5	0.7	0.4	0.5	0.5	0.4	0.6	0.5	0.5	0.6	0.4	0.5	0.5	0.6	0.5	0.6	0.5	0.7
ILWL100	0.5	0.7	0.5	0.7	0.2	0.3	0.4	0.5	0.7	0.4	0.7	0.4	0.5	0.5	0.5	0.4	0.4	0.4	0.3	0.3	0.5	0.4	0.6	0.4	0.3	0.3	0.3	0.4	0.3	0.4	0.4	0.3	0.5	0.4	0.3	0.4	0.2	0.2	0.4	0.3	0.2	0.4	0.3	0.3	0.4	0.3	0.4	0.3	0.4
ILWL108	0.8	0.7	0.6	0.5	0.4	0.5	0.5	0.5	0.5	0.6	0.5	0.4	0.4	0.3	0.3	0.4	0.4	0.4	0.3	0.3	0.4	0.3	0.5	0.2	0.3	0.3	0.3	0.4	0.4	0.2	0.3	0.3	0.7	0.4	0.5	0.6	0.4	0.4	0.5	0.3	0.4	0.2	0.3	0.3	0.4	0.3	0.4	0.5	0.5
ILWL116	0.8	0.7	0.6	0.5	0.4	0.5	0.6	0.5	0.5	0.6	0.5	0.6	0.5	0.3	0.3	0.4	0.4	0.4	0.3	0.3	0.5	0.4	0.6	0.2	0.3	0.3	0.3	0.4	0.5	0.4	0.4	0.3	0.7	0.6	0.5	0.6	0.4	0.4	0.6	0.3	0.4	0.2	0.3	0.3	0.3	0.3	0.4	0.5	0.6
ILWL160	0.5	0.7	0.5	0.7	0.3	0.4	0.4	0.6	0.8	0.5	0.8	0.3	0.5	0.6	0.6	0.5	0.5	0.5	0.4	0.4	0.5	0.4	0.6	0.5	0.4	0.4	0.4	0.5	0.3	0.3	0.4	0.4	0.6	0.3	0.4	0.5	0.3	0.3	0.4	0.4	0.3	0.5	0.4	0.4	0.5	0.4	0.5	0.4	0.4
ILWL165	0.6	0.8	0.6	0.6	0.4	0.5	0.5	0.7	0.7	0.6	0.7	0.4	0.6	0.5	0.5	0.6	0.6	0.6	0.5	0.5	0.6	0.5	0.7	0.4	0.5	0.5	0.5	0.6	0.4	0.4	0.5	0.5	0.7	0.4	0.5	0.6	0.4	0.4	0.5	0.5	0.4	0.4	0.5	0.5	0.6	0.5	0.6	0.5	0.5
ILWL166	0.6	0.8	0.6	0.6	0.4	0.5	0.4	0.7	0.7	0.6	0.7	0.5	0.5	0.5	0.5	0.6	0.6	0.6	0.5	0.5	0.6	0.5	0.7	0.4	0.5	0.5	0.5	0.6	0.4	0.5	0.5	0.5	0.7	0.5	0.5	0.6	0.4	0.4	0.5	0.5	0.4	0.4	0.5	0.5	0.6	0.5	0.6	0.5	0.5
ILWL167	0.6	1	0.8	0.8	0.6	0.5	0.7	0.5	0.5	0.5	0.5	0.6	0.6	0.7	0.7	0.8	0.8	0.8	0.7	0.7	0.8	0.7	0.7	0.6	0.7	0.7	0.7	0.6	0.6	0.6	0.7	0.7	0.5	0.4	0.5	0.6	0.6	0.6	0.5	0.7	0.6	0.6	0.7	0.7	0.8	0.7	0.8	0.5	0.5
ILWL203	0.7	0.7	0.7	0.7	0.4	0.3	0.5	0.5	0.7	0.5	0.7	0.4	0.4	0.7	0.7	0.6	0.6	0.6	0.5	0.5	0.6	0.5	0.5	0.6	0.5	0.5	0.5	0.6	0.5	0.4	0.5	0.5	0.5	0.5	0.6	0.3	0.5	0.4	0.6	0.5	0.4	0.6	0.5	0.5	0.6	0.5	0.6	0.6	0.5
ILWL221	0.4	0.7	0.4	0.7	0.3	0.4	0.4	0.6	0.8	0.5	0.8	0.4	0.5	0.6	0.6	0.5	0.5	0.5	0.4	0.4	0.4	0.3	0.6	0.5	0.4	0.4	0.4	0.5	0.2	0.4	0.3	0.4	0.6	0.4	0.4	0.5	0.3	0.3	0.4	0.4	0.3	0.5	0.4	0.4	0.5	0.4	0.5	0.4	0.3
ILWL222	0.7	0.8	0.7	0.6	0.3	0.4	0.4	0.6	0.6	0.5	0.6	0.3	0.5	0.4	0.4	0.5	0.5	0.5	0.4	0.4	0.5	0.4	0.6	0.3	0.4	0.4	0.4	0.5	0.5	0.3	0.4	0.4	0.6	0.5	0.6	0.6	0.5	0.3	0.6	0.4	0.3	0.3	0.4	0.4	0.5	0.4	0.5	0.6	0.4
ILWL235	0.7	0.8	0.7	0.6	0.3	0.4	0.3	0.6	0.6	0.5	0.6	0.4	0.4	0.4	0.4	0.5	0.5	0.5	0.4	0.4	0.5	0.4	0.6	0.3	0.4	0.4	0.4	0.5	0.5	0.4	0.4	0.4	0.6	0.6	0.6	0.6	0.5	0.3	0.6	0.4	0.3	0.3	0.4	0.4	0.5	0.4	0.5	0.6	0.4
ILWL237	0.4	0.9	0.6	0.7	0.5	0.6	0.6	0.6	0.6	0.5	0.6	0.6	0.7	0.6	0.6	0.7	0.7	0.7	0.6	0.6	0.6	0.5	0.8	0.5	0.6	0.6	0.6	0.5	0.4	0.6	0.5	0.6	0.6	0.4	0.4	0.7	0.5	0.5	0.4	0.6	0.5	0.5	0.6	0.6	0.7	0.6	0.7	0.4	0.3
ILWL238	0.6	1	0.8	0.8	0.7	0.6	0.8	0.6	0.6	0.6	0.6	0.7	0.7	0.8	0.8	0.9	0.9	0.9	0.8	0.8	0.9	0.8	0.8	0.7	0.8	0.8	0.8	0.7	0.7	0.7	0.8	0.8	0.6	0.5	0.6	0.7	0.7	0.7	0.6	0.8	0.7	0.7	0.8	0.8	0.8	0.8	0.9	0.6	0.6
ILWL254	0.6	0.8	0.6	0.6	0.4	0.5	0.5	0.7	0.7	0.6	0.7	0.4	0.6	0.5	0.5	0.6	0.6	0.6	0.5	0.5	0.6	0.5	0.7	0.4	0.5	0.5	0.5	0.6	0.4	0.4	0.5	0.5	0.7	0.4	0.5	0.6	0.4	0.4	0.5	0.5	0.4	0.4	0.5	0.5	0.6	0.5	0.6	0.5	0.5
ILWL314	0.8	0.7	0.6	0.5	0.5	0.6	0.6	0.6	0.6	0.7	0.6	0.5	0.5	0.4	0.4	0.5	0.5	0.5	0.4	0.4	0.5	0.4	0.6	0.3	0.4	0.4	0.4	0.5	0.5	0.3	0.4	0.4	0.8	0.5	0.6	0.7	0.5	0.5	0.6	0.4	0.5	0.3	0.4	0.4	0.4	0.4	0.5	0.6	0.6
ILWL320	0.7	0.7	0.5	0.5	0.5	0.6	0.6	0.6	0.6	0.7	0.6	0.5	0.5	0.4	0.4	0.5	0.5	0.5	0.4	0.4	0.5	0.4	0.6	0.3	0.4	0.4	0.4	0.5	0.3	0.3	0.4	0.4	0.8	0.3	0.4	0.6	0.3	0.5	0.4	0.4	0.5	0.3	0.4	0.4	0.5	0.4	0.5	0.4	0.6
ILWL357	0.6	1	0.8	0.8	0.6	0.5	0.7	0.5	0.5	0.5	0.5	0.6	0.6	0.7	0.7	0.8	0.8	0.8	0.7	0.7	0.8	0.7	0.7	0.6	0.7	0.7	0.7	0.6	0.6	0.6	0.7	0.7	0.5	0.4	0.5	0.6	0.6	0.6	0.5	0.7	0.6	0.6	0.7	0.7	0.8	0.7	0.8	0.5	0.5
ILWL361	0.7	0.8	0.7	0.6	0.3	0.4	0.4	0.6	0.6	0.5	0.6	0.3	0.5	0.4	0.4	0.5	0.5	0.5	0.4	0.4	0.5	0.4	0.6	0.3	0.4	0.4	0.4	0.5	0.5	0.3	0.4	0.4	0.6	0.5	0.6	0.6	0.5	0.3	0.6	0.4	0.3	0.3	0.4	0.4	0.5	0.4	0.5	0.6	0.4
ILWL362	0.7	0.8	0.7	0.6	0.3	0.4	0.4	0.6	0.6	0.5	0.6	0.3	0.5	0.4	0.4	0.5	0.5	0.5	0.4	0.4	0.5	0.4	0.6	0.3	0.4	0.4	0.4	0.5	0.5	0.3	0.4	0.4	0.6	0.5	0.6	0.6	0.5	0.3	0.6	0.4	0.3	0.3	0.4	0.4	0.5	0.4	0.5	0.6	0.4
ILWL409	0.8	0.8	0.6	0.6	0.5	0.4	0.7	0.4	0.4	0.6	0.4	0.7	0.4	0.4	0.4	0.5	0.5	0.5	0.4	0.4	0.6	0.5	0.5	0.3	0.4	0.4	0.4	0.5	0.4	0.5	0.5	0.4	0.6	0.5	0.4	0.4	0.3	0.5	0.5	0.4	0.5	0.3	0.4	0.4	0.5	0.4	0.5	0.4	0.7
ILWL436	0.5	0.6	0.5	0.6	0.3	0.4	0.2	0.6	0.6	0.5	0.6	0.1	0.5	0.4	0.4	0.3	0.3	0.3	0.4	0.4	0.3	0.4	0.4	0.5	0.4	0.4	0.4	0.5	0.5	0.3	0.4	0.4	0.4	0.5	0.6	0.6	0.5	0.3	0.6	0.4	0.3	0.5	0.4	0.4	0.5	0.4	0.5	0.6	0.4
ILWL438	0.7	0.9	0.7	0.7	0.5	0.4	0.6	0.6	0.6	0.6	0.6	0.5	0.5	0.6	0.6	0.7	0.7	0.7	0.6	0.6	0.7	0.6	0.6	0.5	0.6	0.6	0.6	0.7	0.5	0.5	0.6	0.6	0.6	0.5	0.6	0.5	0.5	0.5	0.6	0.6	0.5	0.5	0.6	0.6	0.7	0.6	0.7	0.6	0.6
ILWL462	0.8	0.9	0.8	0.7	0.4	0.3	0.5	0.5	0.5	0.5	0.5	0.4	0.4	0.5	0.5	0.6	0.6	0.6	0.5	0.5	0.6	0.5	0.5	0.4	0.5	0.5	0.5	0.6	0.6	0.4	0.5	0.5	0.5	0.6	0.7	0.5	0.6	0.4	0.7	0.5	0.4	0.4	0.5	0.5	0.6	0.5	0.6	0.7	0.5
ILWL464	0.6	0.8	0.6	0.6	0.4	0.5	0.5	0.7	0.7	0.6	0.7	0.4	0.6	0.5	0.5	0.6	0.6	0.6	0.5	0.5	0.6	0.5	0.7	0.4	0.5	0.5	0.5	0.6	0.4	0.4	0.5	0.5	0.7	0.4	0.5	0.6	0.4	0.4	0.5	0.5	0.4	0.4	0.5	0.5	0.6	0.5	0.6	0.5	0.5
ILWL468	0.7	0.9	0.7	0.7	0.4	0.3	0.4	0.5	0.5	0.5	0.5	0.5	0.3	0.5	0.5	0.6	0.6	0.6	0.5	0.5	0.6	0.5	0.5	0.4	0.5	0.5	0.5	0.6	0.4	0.5	0.5	0.5	0.5	0.5	0.5	0.4	0.4	0.4	0.5	0.5	0.4	0.4	0.5	0.5	0.6	0.5	0.6	0.5	0.5
ILWL470	0.7	0.9	0.7	0.7	0.4	0.3	0.5	0.5	0.5	0.5	0.5	0.4	0.4	0.5	0.5	0.6	0.6	0.6	0.5	0.5	0.6	0.5	0.5	0.4	0.5	0.5	0.5	0.6	0.4	0.4	0.5	0.5	0.5	0.4	0.5	0.4	0.4	0.4	0.5	0.5	0.4	0.4	0.5	0.5	0.6	0.5	0.6	0.5	0.5
ILWL472	0.9	0.8	0.7	0.6	0.5	0.4	0.6	0.4	0.4	0.6	0.4	0.5	0.3	0.4	0.4	0.5	0.5	0.5	0.4	0.4	0.5	0.4	0.4	0.3	0.4	0.4	0.4	0.5	0.5	0.3	0.4	0.4	0.6	0.5	0.6	0.5	0.5	0.5	0.6	0.4	0.5	0.3	0.4	0.4	0.5	0.4	0.5	0.6	0.6
EC-718308	0.7	0.7	0.5	0.5	0.5	0.6	0.6	0.6	0.6	0.7	0.6	0.5	0.5	0.4	0.4	0.5	0.5	0.5	0.4	0.4	0.5	0.4	0.6	0.3	0.4	0.4	0.4	0.5	0.3	0.3	0.4	0.4	0.8	0.3	0.4	0.6	0.3	0.5	0.4	0.4	0.5	0.3	0.4	0.4	0.5	0.4	0.5	0.4	0.6
EC-718309	0.7	0.7	0.5	0.5	0.5	0.6	0.6	0.6	0.6	0.7	0.6	0.5	0.5	0.4	0.4	0.5	0.5	0.5	0.4	0.4	0.5	0.4	0.6	0.3	0.4	0.4	0.4	0.5	0.3	0.3	0.4	0.4	0.8	0.3	0.4	0.6	0.3	0.5	0.4	0.4	0.5	0.3	0.4	0.4	0.5	0.4	0.5	0.4	0.6
EC-718310	0.7	0.7	0.5	0.5	0.5	0.6	0.6	0.6	0.6	0.7	0.6	0.5	0.5	0.4	0.4	0.5	0.5	0.5	0.4	0.4	0.5	0.4	0.6	0.3	0.4	0.4	0.4	0.5	0.3	0.3	0.4	0.4	0.8	0.3	0.4	0.6	0.3	0.5	0.4	0.4	0.5	0.3	0.4	0.4	0.5	0.4	0.5	0.4	0.6
EC-718311	0.7	0.7	0.5	0.5	0.5	0.6	0.5	0.6	0.6	0.7	0.6	0.6	0.4	0.4	0.4	0.5	0.5	0.5	0.4	0.4	0.5	0.4	0.6	0.3	0.4	0.4	0.4	0.5	0.3	0.4	0.4	0.4	0.8	0.4	0.4	0.6	0.3	0.5	0.4	0.4	0.5	0.3	0.4	0.4	0.5	0.4	0.5	0.4	0.6
EC-718312	0.7	0.9	0.7	0.7	0.5	0.4	0.6	0.6	0.6	0.6	0.6	0.5	0.5	0.6	0.6	0.7	0.7	0.7	0.6	0.6	0.7	0.6	0.6	0.5	0.6	0.6	0.6	0.7	0.5	0.5	0.6	0.6	0.6	0.5	0.6	0.5	0.5	0.5	0.6	0.6	0.5	0.5	0.6	0.6	0.7	0.6	0.7	0.6	0.6
EC-718693	0.6	0.8	0.6	0.8	0.4	0.3	0.5	0.5	0.7	0.5	0.7	0.4	0.4	0.7	0.7	0.6	0.6	0.6	0.5	0.5	0.6	0.5	0.5	0.6	0.5	0.5	0.5	0.6	0.4	0.4	0.5	0.5	0.5	0.4	0.5	0.4	0.4	0.4	0.5	0.5	0.4	0.6	0.5	0.5	0.6	0.5	0.6	0.5	0.5
EC-718694	0.7	0.7	0.5	0.5	0.4	0.5	0.5	0.5	0.5	0.6	0.5	0.4	0.4	0.3	0.3	0.4	0.4	0.4	0.3	0.3	0.4	0.3	0.5	0.2	0.3	0.3	0.3	0.4	0.2	0.2	0.3	0.3	0.7	0.2	0.3	0.5	0.2	0.4	0.3	0.3	0.4	0.2	0.3	0.3	0.4	0.3	0.4	0.3	0.5
EC-718446	0.7	0.6	0.5	0.6	0.5	0.4	0.4	0.4	0.4	0.6	0.4	0.3	0.3	0.4	0.4	0.3	0.3	0.3	0.4	0.4	0.3	0.4	0.2	0.5	0.4	0.4	0.4	0.5	0.5	0.3	0.4	0.4	0.4	0.5	0.6	0.5	0.5	0.5	0.6	0.4	0.5	0.5	0.4	0.4	0.3	0.4	0.5	0.6	0.6
ILWL90	0.5	0.7	0.5	0.7	0.2	0.3	0.3	0.5	0.7	0.4	0.7	0.2	0.4	0.5	0.5	0.4	0.4	0.4	0.3	0.3	0.4	0.3	0.5	0.4	0.3	0.3	0.3	0.4	0.2	0.2	0.3	0.3	0.5	0.2	0.3	0.4	0.2	0.2	0.3	0.3	0.2	0.4	0.3	0.3	0.4	0.3	0.4	0.3	0.3
ILWL93	0.5	0.7	0.5	0.7	0.2	0.3	0.3	0.5	0.7	0.4	0.7	0.2	0.4	0.5	0.5	0.4	0.4	0.4	0.3	0.3	0.4	0.3	0.5	0.4	0.3	0.3	0.3	0.4	0.2	0.2	0.3	0.3	0.5	0.2	0.3	0.4	0.2	0.2	0.3	0.3	0.2	0.4	0.3	0.3	0.4	0.3	0.4	0.3	0.3
ILWL97	0.6	0.5	0.6	0.7	0.4	0.5	0.4	0.7	0.7	0.6	0.7	0.4	0.7	0.5	0.5	0.4	0.4	0.4	0.5	0.5	0.5	0.6	0.6	0.6	0.5	0.5	0.5	0.6	0.7	0.6	0.6	0.5	0.5	0.8	0.7	0.7	0.6	0.4	0.8	0.5	0.4	0.6	0.5	0.5	0.4	0.5	0.4	0.7	0.6
ILWL120	0.4	0.6	0.4	0.6	0.4	0.5	0.4	0.3	0.3	0.4	0.3	0.4	0.5	0.3	0.3	0.2	0.2	0.2	0.3	0.3	0.3	0.4	0.4	0.4	0.3	0.3	0.3	0.2	0.3	0.4	0.4	0.3	0.3	0.2	0.1	0.5	0.2	0.4	0.2	0.3	0.4	0.4	0.3	0.3	0.4	0.3	0.4	0.1	0.4
ILWL121	0.6	0.7	0.6	0.7	0.2	0.3	0.4	0.1	0.3	0.2	0.3	0.4	0.3	0.3	0.3	0.2	0.2	0.2	0.1	0.1	0.3	0.2	0.4	0.2	0.1	0.1	0.1	0	0.3	0.2	0.2	0.1	0.3	0.2	0.1	0.4	0.2	0.2	0.2	0.1	0.2	0.2	0.1	0.1	0.2	0.1	0.2	0.1	0.2
ILWL149	0.5	0.7	0.5	0.7	0.1	0.2	0.3	0.4	0.6	0.3	0.6	0.3	0.4	0.4	0.4	0.3	0.3	0.3	0.2	0.2	0.4	0.3	0.5	0.3	0.2	0.2	0.2	0.3	0.2	0.3	0.3	0.2	0.4	0.3	0.2	0.3	0.1	0.1	0.3	0.2	0.1	0.3	0.2	0.2	0.3	0.2	0.3	0.2	0.3
ILWL194	0.5	0.7	0.5	0.7	0.1	0.2	0.3	0.4	0.6	0.3	0.6	0.3	0.4	0.4	0.4	0.3	0.3	0.3	0.2	0.2	0.4	0.3	0.5	0.3	0.2	0.2	0.2	0.3	0.2	0.3	0.3	0.2	0.4	0.3	0.2	0.3	0.1	0.1	0.3	0.2	0.1	0.3	0.2	0.2	0.3	0.2	0.3	0.2	0.3
ILWL195	0.6	0.7	0.6	0.7	0	0.1	0.2	0.3	0.5	0.2	0.5	0.2	0.3	0.3	0.3	0.2	0.2	0.2	0.1	0.1	0.3	0.2	0.4	0.2	0.1	0.1	0.1	0.2	0.3	0.2	0.2	0.1	0.3	0.4	0.3	0.3	0.2	0	0.4	0.1	0	0.2	0.1	0.1	0.2	0.1	0.2	0.3	0.2
ILWL196	0.5	0.7	0.5	0.7	0.2	0.3	0.4	0.5	0.7	0.4	0.7	0.4	0.5	0.5	0.5	0.4	0.4	0.4	0.3	0.3	0.5	0.4	0.6	0.4	0.3	0.3	0.3	0.4	0.3	0.4	0.4	0.3	0.5	0.4	0.3	0.4	0.2	0.2	0.4	0.3	0.2	0.4	0.3	0.3	0.4	0.3	0.4	0.3	0.4
ILWL197	0.5	0.7	0.5	0.7	0.2	0.3	0.4	0.5	0.7	0.4	0.7	0.4	0.5	0.5	0.5	0.4	0.4	0.4	0.3	0.3	0.5	0.4	0.6	0.4	0.3	0.3	0.3	0.4	0.3	0.4	0.4	0.3	0.5	0.4	0.3	0.4	0.2	0.2	0.4	0.3	0.2	0.4	0.3	0.3	0.2	0.3	0.4	0.3	0.4
ILWL198	0.5	0.7	0.5	0.7	0.2	0.3	0.4	0.5	0.7	0.4	0.7	0.4	0.5	0.5	0.5	0.4	0.4	0.4	0.3	0.3	0.5	0.4	0.6	0.4	0.3	0.3	0.3	0.4	0.3	0.4	0.4	0.3	0.5	0.4	0.3	0.4	0.2	0.2	0.4	0.3	0.2	0.4	0.3	0.3	0.4	0.3	0.4	0.3	0.4
ILWL199	0.5	0.7	0.5	0.7	0.1	0.2	0.3	0.4	0.6	0.3	0.6	0.3	0.4	0.4	0.4	0.3	0.3	0.3	0.2	0.2	0.4	0.3	0.5	0.3	0.2	0.2	0.2	0.3	0.2	0.3	0.3	0.2	0.4	0.3	0.2	0.3	0.1	0.1	0.3	0.2	0.1	0.3	0.2	0.2	0.3	0.2	0.3	0.2	0.3
ILWL282	0.5	0.6	0.5	0.6	0.3	0.4	0.4	0.6	0.8	0.5	0.8	0.4	0.5	0.6	0.6	0.5	0.5	0.5	0.4	0.4	0.5	0.4	0.5	0.5	0.4	0.4	0.4	0.5	0.3	0.4	0.4	0.4	0.6	0.4	0.4	0.5	0.3	0.3	0.3	0.4	0.3	0.5	0.4	0.4	0.5	0.4	0.5	0.4	0.4
ILWL305	0.6	0.6	0.6	0.6	0.2	0.3	0.4	0.5	0.7	0.4	0.7	0.4	0.5	0.5	0.5	0.4	0.4	0.4	0.3	0.3	0.5	0.4	0.6	0.4	0.3	0.3	0.3	0.4	0.4	0.4	0.4	0.3	0.5	0.5	0.4	0.3	0.3	0.2	0.5	0.3	0.2	0.4	0.3	0.3	0.4	0.3	0.4	0.4	0.4
ILWL307	0.5	0.7	0.5	0.7	0.2	0.3	0.2	0.5	0.7	0.4	0.7	0.3	0.3	0.5	0.5	0.4	0.4	0.4	0.3	0.3	0.4	0.3	0.5	0.4	0.3	0.3	0.3	0.4	0.2	0.3	0.3	0.3	0.5	0.3	0.3	0.4	0.2	0.2	0.3	0.3	0.2	0.4	0.3	0.3	0.4	0.3	0.4	0.3	0.3
ILWL308	0.5	0.7	0.5	0.7	0.4	0.5	0.5	0.7	0.9	0.6	0.9	0.4	0.6	0.7	0.7	0.6	0.6	0.6	0.5	0.5	0.6	0.5	0.7	0.6	0.5	0.5	0.5	0.6	0.4	0.4	0.5	0.5	0.7	0.4	0.5	0.6	0.4	0.4	0.5	0.5	0.4	0.6	0.5	0.5	0.4	0.5	0.6	0.5	0.5
ILWL480	0.6	0.6	0.4	0.6	0.3	0.4	0.5	0.4	0.6	0.5	0.6	0.5	0.4	0.4	0.4	0.3	0.3	0.3	0.2	0.2	0.4	0.3	0.5	0.3	0.2	0.2	0.2	0.3	0.2	0.3	0.3	0.2	0.6	0.3	0.2	0.4	0.1	0.3	0.3	0.2	0.3	0.3	0.2	0.2	0.1	0.2	0.3	0.2	0.5
EC-718672	0.5	0.7	0.5	0.7	0.2	0.3	0.4	0.5	0.7	0.4	0.7	0.4	0.5	0.5	0.5	0.4	0.4	0.4	0.3	0.3	0.5	0.4	0.6	0.4	0.3	0.3	0.3	0.4	0.3	0.4	0.4	0.3	0.5	0.4	0.3	0.4	0.2	0.2	0.4	0.3	0.2	0.4	0.3	0.3	0.2	0.3	0.4	0.3	0.4
EC-718673	0.5	0.7	0.5	0.7	0.2	0.3	0.4	0.5	0.7	0.4	0.7	0.4	0.5	0.5	0.5	0.4	0.4	0.4	0.3	0.3	0.5	0.4	0.6	0.4	0.3	0.3	0.3	0.4	0.3	0.4	0.4	0.3	0.5	0.4	0.3	0.4	0.2	0.2	0.4	0.3	0.2	0.4	0.3	0.3	0.4	0.3	0.4	0.3	0.4
ILWL06	0.7	0.6	0.5	0.6	0.2	0.3	0.4	0.3	0.5	0.4	0.5	0.4	0.3	0.3	0.3	0.2	0.2	0.2	0.1	0.1	0.3	0.2	0.4	0.2	0.1	0.1	0.1	0.2	0.3	0.2	0.2	0.1	0.5	0.4	0.3	0.4	0.2	0.2	0.4	0.1	0.2	0.2	0.1	0.1	0.2	0.1	0.2	0.3	0.4
ILWL08	0.7	0.7	0.6	0.7	0.2	0.3	0.4	0.4	0.6	0.4	0.6	0.4	0.4	0.4	0.4	0.3	0.3	0.3	0.2	0.2	0.4	0.3	0.5	0.3	0.2	0.2	0.2	0.3	0.4	0.3	0.3	0.2	0.5	0.5	0.4	0.3	0.3	0.2	0.5	0.2	0.2	0.3	0.2	0.2	0.3	0.2	0.3	0.4	0.4
ILWL09	0.7	0.6	0.5	0.6	0.3	0.4	0.5	0.4	0.6	0.5	0.6	0.5	0.4	0.4	0.4	0.3	0.3	0.3	0.2	0.2	0.4	0.3	0.5	0.3	0.2	0.2	0.2	0.3	0.4	0.3	0.3	0.2	0.6	0.5	0.4	0.5	0.3	0.3	0.5	0.2	0.3	0.3	0.2	0.2	0.2	0.2	0.3	0.4	0.5
ILWL16	0.7	0.6	0.5	0.4	0.5	0.6	0.3	0.6	0.4	0.7	0.4	0.4	0.4	0.2	0.2	0.3	0.3	0.3	0.4	0.4	0.3	0.4	0.4	0.3	0.4	0.4	0.4	0.5	0.5	0.4	0.4	0.4	0.6	0.6	0.6	0.7	0.5	0.5	0.6	0.4	0.5	0.3	0.4	0.4	0.4	0.4	0.5	0.6	0.6
ILWL13	0.7	0.7	0.6	0.5	0.5	0.6	0.3	0.7	0.5	0.7	0.5	0.4	0.5	0.3	0.3	0.4	0.4	0.4	0.5	0.5	0.4	0.5	0.5	0.4	0.5	0.5	0.5	0.6	0.6	0.5	0.5	0.5	0.6	0.7	0.7	0.6	0.6	0.5	0.7	0.5	0.5	0.4	0.5	0.5	0.5	0.5	0.6	0.7	0.6
ILWL15	0.6	0.7	0.5	0.5	0.5	0.6	0.4	0.7	0.5	0.7	0.5	0.4	0.6	0.3	0.3	0.4	0.4	0.4	0.5	0.5	0.3	0.4	0.5	0.4	0.5	0.5	0.5	0.6	0.5	0.5	0.4	0.5	0.6	0.7	0.7	0.6	0.6	0.5	0.7	0.5	0.5	0.4	0.5	0.5	0.5	0.5	0.6	0.7	0.5
ILWL17	0.5	0.6	0.5	0.6	0.3	0.4	0.2	0.6	0.6	0.5	0.6	0.1	0.5	0.4	0.4	0.3	0.3	0.3	0.4	0.4	0.3	0.4	0.4	0.5	0.4	0.4	0.4	0.5	0.5	0.3	0.4	0.4	0.4	0.5	0.6	0.6	0.5	0.3	0.6	0.4	0.3	0.5	0.4	0.4	0.3	0.4	0.5	0.6	0.4
ILWL18	0.8	0.7	0.7	0.5	0.4	0.5	0.5	0.6	0.6	0.6	0.6	0.5	0.5	0.4	0.4	0.5	0.5	0.5	0.4	0.4	0.5	0.4	0.5	0.3	0.4	0.4	0.4	0.5	0.5	0.4	0.4	0.4	0.7	0.6	0.6	0.5	0.5	0.4	0.5	0.4	0.4	0.3	0.4	0.4	0.3	0.4	0.5	0.6	0.5
ILWL19	0.6	0.8	0.6	0.6	0.3	0.4	0.4	0.6	0.6	0.5	0.6	0.4	0.5	0.4	0.4	0.5	0.5	0.5	0.4	0.4	0.4	0.3	0.6	0.3	0.4	0.4	0.4	0.5	0.4	0.4	0.3	0.4	0.6	0.6	0.6	0.6	0.5	0.3	0.6	0.4	0.3	0.3	0.4	0.4	0.3	0.4	0.5	0.6	0.3
ILWL22	0.8	0.7	0.6	0.5	0.5	0.4	0.4	0.4	0.2	0.6	0.2	0.3	0.3	0.2	0.2	0.3	0.3	0.3	0.4	0.4	0.3	0.4	0.2	0.3	0.4	0.4	0.4	0.5	0.5	0.3	0.4	0.4	0.4	0.5	0.6	0.5	0.5	0.5	0.6	0.4	0.5	0.3	0.4	0.4	0.5	0.4	0.5	0.6	0.6
ILWL23	0.8	0.7	0.6	0.5	0.7	0.6	0.6	0.6	0.4	0.8	0.4	0.5	0.5	0.4	0.4	0.5	0.5	0.5	0.6	0.6	0.5	0.6	0.4	0.5	0.6	0.6	0.6	0.7	0.7	0.5	0.6	0.6	0.6	0.7	0.8	0.7	0.7	0.7	0.8	0.6	0.7	0.5	0.6	0.6	0.6	0.6	0.7	0.8	0.8
ILWL24	0.6	0.7	0.6	0.7	0.4	0.5	0.4	0.3	0.5	0.4	0.5	0.5	0.3	0.5	0.5	0.4	0.4	0.4	0.3	0.3	0.4	0.3	0.5	0.4	0.3	0.3	0.3	0.2	0.4	0.3	0.3	0.3	0.5	0.3	0.3	0.6	0.4	0.4	0.3	0.3	0.4	0.4	0.3	0.3	0.4	0.3	0.4	0.3	0.3
ILWL25	0.8	0.8	0.6	0.6	0.7	0.6	0.7	0.6	0.6	0.8	0.6	0.8	0.4	0.6	0.6	0.7	0.7	0.7	0.6	0.6	0.7	0.6	0.6	0.5	0.6	0.6	0.6	0.7	0.5	0.6	0.6	0.6	0.8	0.6	0.6	0.6	0.5	0.7	0.6	0.6	0.7	0.5	0.6	0.6	0.6	0.6	0.7	0.6	0.8
ILWL27	0.7	0.7	0.6	0.7	0.2	0.3	0.4	0.4	0.6	0.4	0.6	0.4	0.4	0.4	0.4	0.3	0.3	0.3	0.2	0.2	0.4	0.3	0.5	0.3	0.2	0.2	0.2	0.3	0.4	0.3	0.3	0.2	0.5	0.5	0.4	0.3	0.3	0.2	0.5	0.2	0.2	0.3	0.2	0.2	0.3	0.2	0.3	0.4	0.4
ILWL28	0.8	0.7	0.6	0.5	0.3	0.4	0.5	0.4	0.4	0.5	0.4	0.5	0.4	0.2	0.2	0.3	0.3	0.3	0.2	0.2	0.4	0.3	0.5	0.1	0.2	0.2	0.2	0.3	0.4	0.3	0.3	0.2	0.6	0.5	0.4	0.5	0.3	0.3	0.5	0.2	0.3	0.1	0.2	0.2	0.3	0.2	0.3	0.4	0.5
ILWL30	0.7	0.7	0.6	0.7	0.4	0.3	0.4	0.4	0.4	0.5	0.4	0.4	0.4	0.4	0.4	0.3	0.3	0.3	0.4	0.4	0.4	0.5	0.3	0.5	0.4	0.4	0.4	0.5	0.6	0.5	0.5	0.4	0.3	0.7	0.6	0.3	0.5	0.4	0.7	0.4	0.4	0.5	0.4	0.4	0.5	0.4	0.5	0.6	0.6
ILWL31	0.5	0.5	0.3	0.5	0.4	0.5	0.4	0.5	0.5	0.6	0.5	0.4	0.5	0.3	0.3	0.2	0.2	0.2	0.3	0.3	0.3	0.4	0.4	0.4	0.3	0.3	0.3	0.4	0.3	0.4	0.4	0.3	0.5	0.4	0.3	0.5	0.2	0.4	0.4	0.3	0.4	0.4	0.3	0.3	0.4	0.3	0.4	0.3	0.6
ILWL33	0.6	0.5	0.4	0.5	0.3	0.4	0.3	0.4	0.4	0.5	0.4	0.3	0.4	0.2	0.2	0.1	0.1	0.1	0.2	0.2	0.2	0.3	0.3	0.3	0.2	0.2	0.2	0.3	0.4	0.3	0.3	0.2	0.4	0.5	0.4	0.5	0.3	0.3	0.5	0.2	0.3	0.3	0.2	0.2	0.3	0.2	0.3	0.4	0.5
ILWL34	0.6	0.8	0.7	0.8	0.5	0.4	0.5	0.3	0.3	0.4	0.3	0.5	0.5	0.5	0.5	0.4	0.4	0.4	0.5	0.5	0.5	0.6	0.4	0.6	0.5	0.5	0.5	0.4	0.7	0.6	0.6	0.5	0.2	0.6	0.5	0.4	0.6	0.5	0.6	0.5	0.5	0.6	0.5	0.5	0.6	0.5	0.6	0.5	0.5
ILWL37	0.5	0.7	0.5	0.7	0.6	0.5	0.6	0.3	0.3	0.5	0.3	0.6	0.5	0.5	0.5	0.4	0.4	0.4	0.5	0.5	0.5	0.6	0.4	0.6	0.5	0.5	0.5	0.4	0.5	0.6	0.6	0.5	0.3	0.4	0.3	0.5	0.4	0.6	0.4	0.5	0.6	0.6	0.5	0.5	0.4	0.5	0.6	0.3	0.6
ILWL38	0.5	0.6	0.5	0.6	0.2	0.3	0	0.5	0.5	0.4	0.5	0.1	0.3	0.3	0.3	0.2	0.2	0.2	0.3	0.3	0.2	0.3	0.3	0.4	0.3	0.3	0.3	0.4	0.4	0.3	0.3	0.3	0.3	0.5	0.5	0.5	0.4	0.2	0.5	0.3	0.2	0.4	0.3	0.3	0.4	0.3	0.4	0.5	0.3
ILWL111	0.5	0.6	0.5	0.6	0.2	0.3	0.2	0.5	0.5	0.4	0.5	0.2	0.5	0.3	0.3	0.2	0.2	0.2	0.3	0.3	0.3	0.4	0.4	0.4	0.3	0.3	0.3	0.4	0.5	0.4	0.4	0.3	0.3	0.6	0.5	0.5	0.4	0.2	0.6	0.3	0.2	0.4	0.3	0.3	0.4	0.3	0.4	0.5	0.4
ILWL191	0.7	0.7	0.7	0.5	0.5	0.6	0.7	0.4	0.4	0.5	0.4	0.7	0.6	0.4	0.4	0.5	0.5	0.5	0.4	0.4	0.6	0.5	0.7	0.3	0.4	0.4	0.4	0.3	0.5	0.5	0.5	0.4	0.6	0.4	0.3	0.5	0.4	0.5	0.4	0.4	0.5	0.3	0.4	0.4	0.5	0.4	0.5	0.3	0.5
ILWL315	0.684211	0.789474	0.684211	0.789474	0.473684	0.368421	0.578947	0.157895	0.368421	0.368421	0.368421	0.473684	0.263158	0.578947	0.578947	0.473684	0.473684	0.473684	0.368421	0.368421	0.473684	0.368421	0.368421	0.473684	0.368421	0.368421	0.368421	0.263158	0.473684	0.263158	0.368421	0.368421	0.368421	0.263158	0.368421	0.473684	0.473684	0.473684	0.368421	0.368421	0.473684	0.473684	0.368421	0.368421	0.473684	0.368421	0.473684	0.368421	0.368421
ILWL460	0.6	0.7	0.6	0.7	0.2	0.3	0.4	0.5	0.7	0.4	0.7	0.4	0.5	0.5	0.5	0.4	0.4	0.4	0.3	0.3	0.5	0.4	0.6	0.4	0.3	0.3	0.3	0.4	0.5	0.4	0.4	0.3	0.5	0.6	0.5	0.5	0.4	0.2	0.6	0.3	0.2	0.4	0.3	0.3	0.2	0.3	0.4	0.5	0.4
ILWL474	0.6	0.7	0.6	0.7	0.3	0.4	0.5	0.2	0.4	0.3	0.4	0.5	0.4	0.4	0.4	0.3	0.3	0.3	0.2	0.2	0.4	0.3	0.5	0.3	0.2	0.2	0.2	0.1	0.4	0.3	0.3	0.2	0.4	0.3	0.2	0.5	0.3	0.3	0.3	0.2	0.3	0.3	0.2	0.2	0.3	0.2	0.3	0.2	0.3
EC-718264	0.7	0.4	0.5	0.6	0.4	0.5	0.4	0.5	0.5	0.6	0.5	0.4	0.5	0.3	0.3	0.2	0.2	0.2	0.3	0.3	0.3	0.4	0.4	0.4	0.3	0.3	0.3	0.4	0.5	0.4	0.4	0.3	0.5	0.6	0.5	0.6	0.4	0.4	0.6	0.3	0.4	0.4	0.3	0.3	0.4	0.3	0.2	0.5	0.6
EC-718265	0.6	0.7	0.6	0.7	0.3	0.4	0.5	0.2	0.4	0.3	0.4	0.5	0.4	0.4	0.4	0.3	0.3	0.3	0.2	0.2	0.4	0.3	0.5	0.3	0.2	0.2	0.2	0.1	0.4	0.3	0.3	0.2	0.4	0.3	0.2	0.5	0.3	0.3	0.3	0.2	0.3	0.3	0.2	0.2	0.3	0.2	0.3	0.2	0.3
EC-718266	0.9	0.8	0.7	0.6	0.5	0.4	0.6	0.4	0.4	0.6	0.4	0.5	0.3	0.4	0.4	0.5	0.5	0.5	0.4	0.4	0.5	0.4	0.4	0.3	0.4	0.4	0.4	0.5	0.5	0.3	0.4	0.4	0.6	0.5	0.6	0.5	0.5	0.5	0.6	0.4	0.5	0.3	0.4	0.4	0.5	0.4	0.5	0.6	0.6
EC-718267	0.5	0.7	0.5	0.7	0.2	0.3	0.3	0.5	0.7	0.4	0.7	0.3	0.4	0.5	0.5	0.4	0.4	0.4	0.3	0.3	0.3	0.2	0.5	0.4	0.3	0.3	0.3	0.4	0.3	0.3	0.2	0.3	0.5	0.5	0.5	0.5	0.4	0.2	0.5	0.3	0.2	0.4	0.3	0.3	0.4	0.3	0.4	0.5	0.2
EC-718270	0.6	0.5	0.4	0.7	0.5	0.6	0.6	0.6	0.8	0.7	0.8	0.6	0.5	0.6	0.6	0.5	0.5	0.5	0.4	0.4	0.4	0.3	0.6	0.5	0.4	0.4	0.4	0.5	0.2	0.4	0.3	0.4	0.8	0.4	0.4	0.6	0.3	0.5	0.4	0.4	0.5	0.5	0.4	0.4	0.5	0.4	0.3	0.4	0.5
EC-718271	0.7	0.6	0.5	0.6	0.3	0.4	0.3	0.4	0.6	0.5	0.6	0.4	0.2	0.4	0.4	0.3	0.3	0.3	0.2	0.2	0.3	0.2	0.4	0.3	0.2	0.2	0.2	0.3	0.3	0.2	0.2	0.2	0.6	0.4	0.4	0.5	0.3	0.3	0.4	0.2	0.3	0.3	0.2	0.2	0.3	0.2	0.3	0.4	0.4
EC-718272	0.6	0.7	0.6	0.7	0.3	0.2	0.3	0.4	0.4	0.4	0.4	0.3	0.4	0.4	0.4	0.3	0.3	0.3	0.4	0.4	0.4	0.5	0.3	0.5	0.4	0.4	0.4	0.5	0.6	0.5	0.5	0.4	0.2	0.7	0.6	0.4	0.5	0.3	0.7	0.4	0.3	0.5	0.4	0.4	0.5	0.4	0.5	0.6	0.5
EC-718273	0.8	0.6	0.6	0.8	0.5	0.4	0.6	0.4	0.6	0.6	0.6	0.6	0.3	0.6	0.6	0.5	0.5	0.5	0.4	0.4	0.4	0.3	0.4	0.5	0.4	0.4	0.4	0.5	0.4	0.4	0.3	0.4	0.6	0.6	0.6	0.5	0.5	0.5	0.6	0.4	0.5	0.5	0.4	0.4	0.5	0.4	0.3	0.6	0.5
EC-718275	0.6	0.5	0.6	0.7	0.3	0.4	0.3	0.6	0.6	0.5	0.6	0.3	0.6	0.4	0.4	0.3	0.3	0.3	0.4	0.4	0.4	0.5	0.5	0.5	0.4	0.4	0.4	0.5	0.6	0.5	0.5	0.4	0.4	0.7	0.6	0.6	0.5	0.3	0.7	0.4	0.3	0.5	0.4	0.4	0.5	0.4	0.3	0.6	0.5
ILWL27	0.6	0.6	0.4	0.6	0.3	0.4	0.5	0.4	0.6	0.5	0.6	0.5	0.4	0.4	0.4	0.3	0.3	0.3	0.2	0.2	0.4	0.3	0.5	0.3	0.2	0.2	0.2	0.3	0.2	0.3	0.3	0.2	0.6	0.3	0.2	0.4	0.1	0.3	0.3	0.2	0.3	0.3	0.2	0.2	0.1	0.2	0.3	0.2	0.5
ILWL28	0.6	0.6	0.4	0.6	0.3	0.4	0.5	0.4	0.6	0.5	0.6	0.5	0.4	0.4	0.4	0.3	0.3	0.3	0.2	0.2	0.4	0.3	0.5	0.3	0.2	0.2	0.2	0.3	0.2	0.3	0.3	0.2	0.6	0.3	0.2	0.4	0.1	0.3	0.3	0.2	0.3	0.3	0.2	0.2	0.1	0.2	0.3	0.2	0.5
ILWL29	0.6	0.6	0.4	0.6	0.3	0.4	0.5	0.4	0.6	0.5	0.6	0.5	0.4	0.4	0.4	0.3	0.3	0.3	0.2	0.2	0.4	0.3	0.5	0.3	0.2	0.2	0.2	0.3	0.2	0.3	0.3	0.2	0.6	0.3	0.2	0.4	0.1	0.3	0.3	0.2	0.3	0.3	0.2	0.2	0.1	0.2	0.3	0.2	0.5
ILWL30	0.6	0.6	0.4	0.6	0.3	0.4	0.5	0.4	0.6	0.5	0.6	0.5	0.4	0.4	0.4	0.3	0.3	0.3	0.2	0.2	0.4	0.3	0.5	0.3	0.2	0.2	0.2	0.3	0.2	0.3	0.3	0.2	0.6	0.3	0.2	0.4	0.1	0.3	0.3	0.2	0.3	0.3	0.2	0.2	0.1	0.2	0.3	0.2	0.5
ILWL36	0.6	0.6	0.4	0.6	0.3	0.4	0.5	0.4	0.6	0.5	0.6	0.5	0.4	0.4	0.4	0.3	0.3	0.3	0.2	0.2	0.4	0.3	0.5	0.3	0.2	0.2	0.2	0.3	0.2	0.3	0.3	0.2	0.6	0.3	0.2	0.4	0.1	0.3	0.3	0.2	0.3	0.3	0.2	0.2	0.1	0.2	0.3	0.2	0.5
ILWL40	0.7	0.8	0.6	0.8	0.3	0.2	0.5	0.3	0.5	0.4	0.5	0.5	0.3	0.5	0.5	0.4	0.4	0.4	0.3	0.3	0.5	0.4	0.4	0.4	0.3	0.3	0.3	0.4	0.3	0.4	0.4	0.3	0.4	0.4	0.3	0.1	0.2	0.3	0.4	0.3	0.3	0.4	0.3	0.3	0.4	0.3	0.4	0.3	0.5
ILWL41	0.6	0.9	0.7	0.9	0.4	0.3	0.6	0.2	0.4	0.3	0.4	0.6	0.4	0.6	0.6	0.5	0.5	0.5	0.4	0.4	0.6	0.5	0.5	0.5	0.4	0.4	0.4	0.3	0.4	0.5	0.5	0.4	0.3	0.3	0.2	0.2	0.3	0.4	0.3	0.4	0.4	0.5	0.4	0.4	0.5	0.4	0.5	0.2	0.4
ILWL42	0.6	0.8	0.7	0.8	0.2	0.3	0.4	0.2	0.4	0.2	0.4	0.4	0.4	0.4	0.4	0.3	0.3	0.3	0.2	0.2	0.4	0.3	0.5	0.3	0.2	0.2	0.2	0.1	0.4	0.3	0.3	0.2	0.3	0.3	0.2	0.3	0.3	0.2	0.3	0.2	0.2	0.3	0.2	0.2	0.3	0.2	0.3	0.2	0.2
ILWL43	0.7	0.7	0.6	0.7	0.4	0.5	0.5	0.6	0.8	0.6	0.8	0.4	0.5	0.6	0.6	0.5	0.5	0.5	0.4	0.4	0.5	0.4	0.6	0.5	0.4	0.4	0.4	0.5	0.5	0.3	0.4	0.4	0.7	0.5	0.6	0.5	0.5	0.4	0.6	0.4	0.4	0.5	0.4	0.4	0.4	0.4	0.5	0.6	0.5
ILWL44	0.6	0.8	0.7	0.8	0.2	0.3	0.4	0.2	0.4	0.2	0.4	0.4	0.4	0.4	0.4	0.3	0.3	0.3	0.2	0.2	0.4	0.3	0.5	0.3	0.2	0.2	0.2	0.1	0.4	0.3	0.3	0.2	0.3	0.3	0.2	0.3	0.3	0.2	0.3	0.2	0.2	0.3	0.2	0.2	0.3	0.2	0.3	0.2	0.2
ILWL46	0.6	0.9	0.7	0.7	0.5	0.6	0.6	0.5	0.5	0.5	0.5	0.6	0.6	0.5	0.5	0.6	0.6	0.6	0.5	0.5	0.5	0.4	0.7	0.4	0.5	0.5	0.5	0.4	0.5	0.5	0.4	0.5	0.6	0.5	0.5	0.6	0.6	0.5	0.5	0.5	0.5	0.4	0.5	0.5	0.6	0.5	0.6	0.5	0.3
ILWL47	0.5	0.7	0.6	0.7	0.4	0.5	0.4	0.4	0.4	0.4	0.4	0.4	0.6	0.4	0.4	0.3	0.3	0.3	0.4	0.4	0.4	0.5	0.5	0.5	0.4	0.4	0.4	0.3	0.6	0.5	0.5	0.4	0.3	0.5	0.4	0.5	0.5	0.4	0.5	0.4	0.4	0.5	0.4	0.4	0.3	0.4	0.5	0.4	0.4
ILWL49	0.7	0.7	0.6	0.7	0.2	0.3	0.4	0.4	0.6	0.4	0.6	0.4	0.4	0.4	0.4	0.3	0.3	0.3	0.2	0.2	0.4	0.3	0.5	0.3	0.2	0.2	0.2	0.3	0.4	0.3	0.3	0.2	0.5	0.5	0.4	0.3	0.3	0.2	0.5	0.2	0.2	0.3	0.2	0.2	0.3	0.2	0.3	0.4	0.4
ILWL50	0.6	0.5	0.4	0.5	0.3	0.4	0.4	0.4	0.6	0.5	0.6	0.4	0.3	0.4	0.4	0.3	0.3	0.3	0.2	0.2	0.3	0.2	0.3	0.3	0.2	0.2	0.2	0.3	0.1	0.2	0.2	0.2	0.6	0.2	0.2	0.4	0.1	0.3	0.1	0.2	0.3	0.3	0.2	0.2	0.3	0.2	0.3	0.2	0.4
ILWL51	0.9	0.8	0.7	0.6	0.4	0.3	0.6	0.3	0.3	0.5	0.3	0.6	0.3	0.3	0.3	0.4	0.4	0.4	0.3	0.3	0.5	0.4	0.4	0.2	0.3	0.3	0.3	0.4	0.5	0.4	0.4	0.3	0.5	0.6	0.5	0.4	0.4	0.4	0.6	0.3	0.4	0.2	0.3	0.3	0.2	0.3	0.4	0.5	0.6
ILWL52	0.7	0.6	0.5	0.6	0.2	0.3	0.4	0.3	0.5	0.4	0.5	0.4	0.3	0.3	0.3	0.2	0.2	0.2	0.1	0.1	0.3	0.2	0.4	0.2	0.1	0.1	0.1	0.2	0.3	0.2	0.2	0.1	0.5	0.4	0.3	0.4	0.2	0.2	0.4	0.1	0.2	0.2	0.1	0.1	0	0.1	0.2	0.3	0.4
ILWL53	0.7	0.6	0.6	0.6	0.3	0.4	0.4	0.5	0.7	0.5	0.7	0.4	0.4	0.5	0.5	0.4	0.4	0.4	0.3	0.3	0.4	0.3	0.4	0.4	0.3	0.3	0.3	0.4	0.4	0.3	0.3	0.3	0.6	0.5	0.5	0.4	0.4	0.3	0.4	0.3	0.3	0.4	0.3	0.3	0.2	0.3	0.4	0.5	0.4
ILWL54	0.6	0.9	0.7	0.7	0.7	0.6	0.7	0.5	0.3	0.6	0.3	0.7	0.7	0.5	0.5	0.6	0.6	0.6	0.7	0.7	0.7	0.8	0.6	0.6	0.7	0.7	0.7	0.6	0.7	0.8	0.8	0.7	0.4	0.6	0.5	0.5	0.6	0.7	0.6	0.7	0.7	0.6	0.7	0.7	0.6	0.7	0.8	0.5	0.7
ILWL55	0.7	0.8	0.6	0.6	0.6	0.6	0.5	0.7	0.5	0.6	0.5	0.5	0.6	0.4	0.4	0.5	0.5	0.5	0.6	0.6	0.4	0.5	0.5	0.5	0.6	0.6	0.6	0.7	0.6	0.6	0.5	0.6	0.6	0.8	0.8	0.6	0.7	0.6	0.8	0.6	0.6	0.5	0.6	0.6	0.5	0.6	0.7	0.8	0.6
ILWL55(2)	0.7	0.8	0.6	0.6	0.7	0.7	0.6	0.8	0.6	0.7	0.6	0.6	0.7	0.5	0.5	0.6	0.6	0.6	0.7	0.7	0.5	0.6	0.6	0.6	0.7	0.7	0.7	0.8	0.7	0.7	0.6	0.7	0.7	0.9	0.9	0.7	0.8	0.7	0.9	0.7	0.7	0.6	0.7	0.7	0.6	0.7	0.8	0.9	0.7
ILWL56	0.6	0.7	0.5	0.5	0.6	0.7	0.5	0.8	0.6	0.8	0.6	0.5	0.7	0.4	0.4	0.5	0.5	0.5	0.6	0.6	0.4	0.5	0.6	0.5	0.6	0.6	0.6	0.7	0.6	0.6	0.5	0.6	0.7	0.8	0.8	0.7	0.7	0.6	0.8	0.6	0.6	0.5	0.6	0.6	0.5	0.6	0.7	0.8	0.6
ILWL57	0.6	0.5	0.4	0.5	0.2	0.3	0.2	0.3	0.3	0.4	0.3	0.2	0.3	0.1	0.1	0	0	0	0.1	0.1	0.1	0.2	0.2	0.2	0.1	0.1	0.1	0.2	0.3	0.2	0.2	0.1	0.3	0.4	0.3	0.4	0.2	0.2	0.4	0.1	0.2	0.2	0.1	0.1	0.2	0.1	0.2	0.3	0.4
ILWL58	0.7	0.6	0.5	0.6	0.3	0.4	0.5	0.4	0.6	0.5	0.6	0.5	0.4	0.4	0.4	0.3	0.3	0.3	0.2	0.2	0.4	0.3	0.5	0.3	0.2	0.2	0.2	0.3	0.4	0.3	0.3	0.2	0.6	0.5	0.4	0.5	0.3	0.3	0.5	0.2	0.3	0.3	0.2	0.2	0.1	0.2	0.3	0.4	0.5
ILWL59	0.7	0.6	0.6	0.4	0.7	0.8	0.5	0.9	0.7	0.9	0.7	0.6	0.7	0.5	0.5	0.6	0.6	0.6	0.7	0.7	0.6	0.7	0.7	0.6	0.7	0.7	0.7	0.8	0.7	0.7	0.7	0.7	0.8	0.8	0.8	0.6	0.7	0.7	0.8	0.7	0.7	0.6	0.7	0.7	0.6	0.7	0.8	0.8	0.8
ILWL60	0.7	0.6	0.6	0.4	0.7	0.8	0.5	0.9	0.7	0.9	0.7	0.6	0.7	0.5	0.5	0.6	0.6	0.6	0.7	0.7	0.6	0.7	0.7	0.6	0.7	0.7	0.7	0.8	0.7	0.7	0.7	0.7	0.8	0.8	0.8	0.6	0.7	0.7	0.8	0.7	0.7	0.6	0.7	0.7	0.6	0.7	0.8	0.8	0.8
ILWL63	0.8	0.7	0.6	0.7	0.2	0.1	0.4	0.1	0.3	0.3	0.3	0.4	0.1	0.3	0.3	0.2	0.2	0.2	0.1	0.1	0.3	0.2	0.2	0.2	0.1	0.1	0.1	0.2	0.3	0.2	0.2	0.1	0.3	0.4	0.3	0.2	0.2	0.2	0.4	0.1	0.2	0.2	0.1	0.1	0.2	0.1	0.2	0.3	0.4
ILWL64	0.7	0.7	0.6	0.7	0.1	0.2	0.3	0.3	0.5	0.3	0.5	0.3	0.3	0.3	0.3	0.2	0.2	0.2	0.1	0.1	0.3	0.2	0.4	0.2	0.1	0.1	0.1	0.2	0.3	0.2	0.2	0.1	0.4	0.4	0.3	0.2	0.2	0.1	0.4	0.1	0.1	0.2	0.1	0.1	0.2	0.1	0.2	0.3	0.3
ILWL65	0.7	0.7	0.6	0.5	0.8	0.8	0.7	0.9	0.7	0.8	0.7	0.7	0.8	0.6	0.6	0.7	0.7	0.7	0.8	0.8	0.6	0.7	0.7	0.7	0.8	0.8	0.8	0.9	0.7	0.8	0.7	0.8	0.8	0.9	0.9	0.6	0.8	0.8	0.9	0.8	0.8	0.7	0.8	0.8	0.7	0.8	0.9	0.9	0.8
ILWL67	0.6	0.7	0.6	0.7	0.2	0.3	0.4	0.1	0.3	0.2	0.3	0.4	0.3	0.3	0.3	0.2	0.2	0.2	0.1	0.1	0.3	0.2	0.4	0.2	0.1	0.1	0.1	0	0.3	0.2	0.2	0.1	0.3	0.2	0.1	0.4	0.2	0.2	0.2	0.1	0.2	0.2	0.1	0.1	0.2	0.1	0.2	0.1	0.2
ILWL91	0.6	0.7	0.6	0.8	0.3	0.4	0.5	0.6	0.8	0.5	0.8	0.5	0.6	0.6	0.6	0.5	0.5	0.5	0.4	0.4	0.6	0.5	0.7	0.5	0.4	0.4	0.4	0.5	0.4	0.5	0.5	0.4	0.6	0.5	0.4	0.5	0.3	0.3	0.5	0.4	0.3	0.5	0.4	0.4	0.3	0.4	0.4	0.4	0.5
ILWL92	0.7	0.6	0.5	0.6	0.4	0.3	0.4	0.3	0.3	0.5	0.3	0.4	0.3	0.3	0.3	0.2	0.2	0.2	0.3	0.3	0.3	0.4	0.2	0.4	0.3	0.3	0.3	0.4	0.5	0.4	0.4	0.3	0.3	0.6	0.5	0.4	0.4	0.4	0.6	0.3	0.4	0.4	0.3	0.3	0.2	0.3	0.4	0.5	0.6
ILWL123	0.5	0.7	0.5	0.7	0.4	0.5	0.4	0.3	0.5	0.4	0.5	0.5	0.3	0.5	0.5	0.4	0.4	0.4	0.3	0.3	0.4	0.3	0.5	0.4	0.3	0.3	0.3	0.2	0.2	0.3	0.3	0.3	0.5	0.1	0.1	0.5	0.2	0.4	0.1	0.3	0.4	0.4	0.3	0.3	0.4	0.3	0.4	0.1	0.3
ILWL126	0.6	1	0.8	0.8	0.6	0.5	0.6	0.5	0.5	0.5	0.5	0.7	0.5	0.7	0.7	0.8	0.8	0.8	0.7	0.7	0.8	0.7	0.7	0.6	0.7	0.7	0.7	0.6	0.6	0.7	0.7	0.7	0.5	0.5	0.5	0.6	0.6	0.6	0.5	0.7	0.6	0.6	0.7	0.7	0.8	0.7	0.8	0.5	0.5
ILWL127	0.5	0.7	0.4	0.7	0.4	0.5	0.5	0.6	0.8	0.6	0.8	0.5	0.5	0.6	0.6	0.5	0.5	0.5	0.4	0.4	0.4	0.3	0.6	0.5	0.4	0.4	0.4	0.5	0.2	0.4	0.3	0.4	0.7	0.4	0.4	0.4	0.3	0.4	0.4	0.4	0.4	0.5	0.4	0.4	0.5	0.4	0.5	0.4	0.4
ILWL128	0.7	0.6	0.6	0.6	0.2	0.3	0.4	0.4	0.6	0.4	0.6	0.4	0.4	0.4	0.4	0.3	0.3	0.3	0.2	0.2	0.4	0.3	0.5	0.3	0.2	0.2	0.2	0.3	0.3	0.3	0.3	0.2	0.5	0.4	0.3	0.1	0.2	0.2	0.4	0.2	0.2	0.3	0.2	0.2	0.3	0.2	0.3	0.3	0.4
ILWL130	0.5	0.5	0.4	0.5	0.4	0.5	0.3	0.6	0.6	0.6	0.6	0.3	0.5	0.4	0.4	0.3	0.3	0.3	0.4	0.4	0.2	0.3	0.4	0.5	0.4	0.4	0.4	0.5	0.3	0.4	0.3	0.4	0.5	0.5	0.5	0.3	0.4	0.4	0.5	0.4	0.4	0.5	0.4	0.4	0.5	0.4	0.5	0.5	0.4
ILWL131	0.7	0.5	0.5	0.5	0.2	0.3	0.4	0.3	0.5	0.4	0.5	0.4	0.3	0.3	0.3	0.2	0.2	0.2	0.1	0.1	0.3	0.2	0.4	0.2	0.1	0.1	0.1	0.2	0.2	0.2	0.2	0.1	0.5	0.3	0.2	0.2	0.1	0.2	0.3	0.1	0.2	0.2	0.1	0.1	0.2	0.1	0.2	0.2	0.4
ILWL133	0.8	0.6	0.6	0.6	0.3	0.2	0.5	0.2	0.4	0.4	0.4	0.5	0.2	0.4	0.4	0.3	0.3	0.3	0.2	0.2	0.4	0.3	0.3	0.3	0.2	0.2	0.2	0.3	0.3	0.3	0.3	0.2	0.4	0.4	0.3	0.1	0.2	0.3	0.4	0.2	0.3	0.3	0.2	0.2	0.3	0.2	0.3	0.3	0.5
ILWL134	0.7	0.5	0.5	0.5	0.3	0.4	0.5	0.4	0.6	0.5	0.6	0.5	0.4	0.4	0.4	0.3	0.3	0.3	0.2	0.2	0.4	0.3	0.5	0.3	0.2	0.2	0.2	0.3	0.3	0.3	0.3	0.2	0.6	0.4	0.3	0.3	0.2	0.3	0.4	0.2	0.3	0.3	0.2	0.2	0.1	0.2	0.3	0.3	0.5
ILWL135	0.8	0.6	0.6	0.4	0.3	0.4	0.5	0.4	0.4	0.5	0.4	0.5	0.4	0.2	0.2	0.3	0.3	0.3	0.2	0.2	0.4	0.3	0.5	0.1	0.2	0.2	0.2	0.3	0.3	0.3	0.3	0.2	0.6	0.4	0.3	0.3	0.2	0.3	0.4	0.2	0.3	0.1	0.2	0.2	0.3	0.2	0.3	0.3	0.5
ILWL137	0.6	0.7	0.5	0.7	0.2	0.3	0.4	0.4	0.6	0.4	0.6	0.4	0.4	0.4	0.4	0.3	0.3	0.3	0.2	0.2	0.4	0.3	0.5	0.3	0.2	0.2	0.2	0.3	0.2	0.3	0.3	0.2	0.5	0.3	0.2	0.2	0.1	0.2	0.3	0.2	0.2	0.3	0.2	0.2	0.3	0.2	0.3	0.2	0.4
ILWL138	0.8	0.7	0.7	0.7	0.3	0.2	0.5	0.3	0.5	0.4	0.5	0.5	0.3	0.5	0.5	0.4	0.4	0.4	0.3	0.3	0.5	0.4	0.4	0.4	0.3	0.3	0.3	0.4	0.4	0.4	0.4	0.3	0.4	0.5	0.4	0	0.3	0.3	0.5	0.3	0.3	0.4	0.3	0.3	0.4	0.3	0.4	0.4	0.5
ILWL139	0.6	0.6	0.4	0.6	0.2	0.3	0.4	0.3	0.5	0.4	0.5	0.4	0.3	0.3	0.3	0.2	0.2	0.2	0.1	0.1	0.3	0.2	0.4	0.2	0.1	0.1	0.1	0.2	0.1	0.2	0.2	0.1	0.5	0.2	0.1	0.3	0	0.2	0.2	0.1	0.2	0.2	0.1	0.1	0.2	0.1	0.2	0.1	0.4
ILWL141	0.7	0.5	0.5	0.5	0.2	0.3	0.4	0.3	0.5	0.4	0.5	0.4	0.3	0.3	0.3	0.2	0.2	0.2	0.1	0.1	0.3	0.2	0.4	0.2	0.1	0.1	0.1	0.2	0.2	0.2	0.2	0.1	0.5	0.3	0.2	0.2	0.1	0.2	0.3	0.1	0.2	0.2	0.1	0.1	0.2	0.1	0.2	0.2	0.4
ILWL142	0.6	0.6	0.4	0.6	0.2	0.3	0.4	0.3	0.5	0.4	0.5	0.4	0.3	0.3	0.3	0.2	0.2	0.2	0.1	0.1	0.3	0.2	0.4	0.2	0.1	0.1	0.1	0.2	0.1	0.2	0.2	0.1	0.5	0.2	0.1	0.3	0	0.2	0.2	0.1	0.2	0.2	0.1	0.1	0.2	0.1	0.2	0.1	0.4
ILWL155	0.7	0.5	0.5	0.5	0.2	0.3	0.4	0.3	0.5	0.4	0.5	0.4	0.3	0.3	0.3	0.2	0.2	0.2	0.1	0.1	0.3	0.2	0.4	0.2	0.1	0.1	0.1	0.2	0.2	0.2	0.2	0.1	0.5	0.3	0.2	0.2	0.1	0.2	0.3	0.1	0.2	0.2	0.1	0.1	0.2	0.1	0.2	0.2	0.4
ILWL156	0.7	0.5	0.5	0.5	0.2	0.3	0.4	0.3	0.5	0.4	0.5	0.4	0.3	0.3	0.3	0.2	0.2	0.2	0.1	0.1	0.3	0.2	0.4	0.2	0.1	0.1	0.1	0.2	0.2	0.2	0.2	0.1	0.5	0.3	0.2	0.2	0.1	0.2	0.3	0.1	0.2	0.2	0.1	0.1	0.2	0.1	0.2	0.2	0.4
ILWL158	0.8	0.8	0.6	0.6	0.5	0.4	0.5	0.4	0.4	0.6	0.4	0.6	0.2	0.4	0.4	0.5	0.5	0.5	0.4	0.4	0.5	0.4	0.4	0.3	0.4	0.4	0.4	0.5	0.3	0.4	0.4	0.4	0.6	0.4	0.4	0.4	0.3	0.5	0.4	0.4	0.5	0.3	0.4	0.4	0.5	0.4	0.5	0.4	0.6
ILWL159	0.6	0.6	0.4	0.6	0.2	0.3	0.4	0.3	0.5	0.4	0.5	0.4	0.3	0.3	0.3	0.2	0.2	0.2	0.1	0.1	0.3	0.2	0.4	0.2	0.1	0.1	0.1	0.2	0.1	0.2	0.2	0.1	0.5	0.2	0.1	0.3	0	0.2	0.2	0.1	0.2	0.2	0.1	0.1	0.2	0.1	0.2	0.1	0.4
ILWL162	0.6	0.6	0.4	0.6	0.2	0.3	0.4	0.3	0.5	0.4	0.5	0.4	0.3	0.3	0.3	0.2	0.2	0.2	0.1	0.1	0.3	0.2	0.4	0.2	0.1	0.1	0.1	0.2	0.1	0.2	0.2	0.1	0.5	0.2	0.1	0.3	0	0.2	0.2	0.1	0.2	0.2	0.1	0.1	0.2	0.1	0.2	0.1	0.4
ILWL184	0.6	0.6	0.4	0.6	0.3	0.4	0.4	0.4	0.6	0.5	0.6	0.3	0.3	0.4	0.4	0.3	0.3	0.3	0.2	0.2	0.3	0.2	0.4	0.3	0.2	0.2	0.2	0.3	0.1	0.1	0.2	0.2	0.6	0.1	0.2	0.4	0.1	0.3	0.2	0.2	0.3	0.3	0.2	0.2	0.3	0.2	0.3	0.2	0.4
ILWL185	0.7	0.6	0.5	0.6	0.1	0.2	0.3	0.2	0.4	0.3	0.4	0.3	0.2	0.2	0.2	0.1	0.1	0.1	0	0	0.2	0.1	0.3	0.1	0	0	0	0.1	0.2	0.1	0.1	0	0.4	0.3	0.2	0.3	0.1	0.1	0.3	0	0.1	0.1	0	0	0.1	0	0.1	0.2	0.3
ILWL204	0.4	0.8	0.6	0.8	0.2	0.3	0.4	0.3	0.5	0.2	0.5	0.4	0.5	0.5	0.5	0.4	0.4	0.4	0.3	0.3	0.5	0.4	0.6	0.4	0.3	0.3	0.3	0.2	0.3	0.4	0.4	0.3	0.3	0.2	0.1	0.4	0.2	0.2	0.2	0.3	0.2	0.4	0.3	0.3	0.4	0.3	0.4	0.1	0.2
ILWL232	0.6	0.6	0.4	0.6	0.2	0.3	0.4	0.3	0.5	0.4	0.5	0.4	0.3	0.3	0.3	0.2	0.2	0.2	0.1	0.1	0.3	0.2	0.4	0.2	0.1	0.1	0.1	0.2	0.1	0.2	0.2	0.1	0.5	0.2	0.1	0.3	0	0.2	0.2	0.1	0.2	0.2	0.1	0.1	0.2	0.1	0.2	0.1	0.4
ILWL234	0.7	0.5	0.5	0.5	0.2	0.3	0.4	0.3	0.5	0.4	0.5	0.4	0.3	0.3	0.3	0.2	0.2	0.2	0.1	0.1	0.3	0.2	0.4	0.2	0.1	0.1	0.1	0.2	0.2	0.2	0.2	0.1	0.5	0.3	0.2	0.2	0.1	0.2	0.3	0.1	0.2	0.2	0.1	0.1	0.2	0.1	0.2	0.2	0.4
ILWL251	0.7	0.7	0.5	0.7	0.3	0.2	0.5	0.2	0.4	0.4	0.4	0.5	0.2	0.4	0.4	0.3	0.3	0.3	0.2	0.2	0.4	0.3	0.3	0.3	0.2	0.2	0.2	0.3	0.2	0.3	0.3	0.2	0.4	0.3	0.2	0.2	0.1	0.3	0.3	0.2	0.3	0.3	0.2	0.2	0.3	0.2	0.3	0.2	0.5
ILWL260	0.6	0.6	0.4	0.6	0.4	0.3	0.4	0.3	0.3	0.5	0.3	0.4	0.3	0.3	0.3	0.2	0.2	0.2	0.3	0.3	0.3	0.4	0.2	0.4	0.3	0.3	0.3	0.4	0.3	0.4	0.4	0.3	0.3	0.4	0.3	0.3	0.2	0.4	0.4	0.3	0.4	0.4	0.3	0.3	0.4	0.3	0.4	0.3	0.6
ILWL261	0.7	0.7	0.5	0.7	0.3	0.2	0.5	0.2	0.4	0.4	0.4	0.5	0.2	0.4	0.4	0.3	0.3	0.3	0.2	0.2	0.4	0.3	0.3	0.3	0.2	0.2	0.2	0.3	0.2	0.3	0.3	0.2	0.4	0.3	0.2	0.2	0.1	0.3	0.3	0.2	0.3	0.3	0.2	0.2	0.3	0.2	0.3	0.2	0.5
ILWL263	0.7	0.7	0.5	0.7	0.3	0.2	0.5	0.2	0.4	0.4	0.4	0.5	0.2	0.4	0.4	0.3	0.3	0.3	0.2	0.2	0.4	0.3	0.3	0.3	0.2	0.2	0.2	0.3	0.2	0.3	0.3	0.2	0.4	0.3	0.2	0.2	0.1	0.3	0.3	0.2	0.3	0.3	0.2	0.2	0.3	0.2	0.3	0.2	0.5
ILWL265	0.7	0.8	0.7	0.8	0.3	0.2	0.5	0	0.2	0.2	0.2	0.5	0.2	0.4	0.4	0.3	0.3	0.3	0.2	0.2	0.4	0.3	0.3	0.3	0.2	0.2	0.2	0.1	0.4	0.3	0.3	0.2	0.2	0.3	0.2	0.3	0.3	0.3	0.3	0.2	0.3	0.3	0.2	0.2	0.3	0.2	0.3	0.2	0.3
ILWL269	0.7	0.8	0.7	0.8	0.6	0.5	0.6	0.3	0.5	0.5	0.5	0.7	0.3	0.7	0.7	0.6	0.6	0.6	0.5	0.5	0.6	0.5	0.5	0.6	0.5	0.5	0.5	0.4	0.6	0.5	0.5	0.5	0.5	0.5	0.5	0.6	0.6	0.6	0.5	0.5	0.6	0.6	0.5	0.5	0.5	0.5	0.6	0.5	0.5
ILWL270	0.7	0.6	0.5	0.6	0.1	0.2	0.3	0.2	0.4	0.3	0.4	0.3	0.2	0.2	0.2	0.1	0.1	0.1	0	0	0.2	0.1	0.3	0.1	0	0	0	0.1	0.2	0.1	0.1	0	0.4	0.3	0.2	0.3	0.1	0.1	0.3	0	0.1	0.1	0	0	0.1	0	0.1	0.2	0.3
ILWL271	0.8	0.7	0.6	0.7	0.2	0.1	0.4	0.1	0.3	0.3	0.3	0.4	0.1	0.3	0.3	0.2	0.2	0.2	0.1	0.1	0.3	0.2	0.2	0.2	0.1	0.1	0.1	0.2	0.3	0.2	0.2	0.1	0.3	0.4	0.3	0.2	0.2	0.2	0.4	0.1	0.2	0.2	0.1	0.1	0.2	0.1	0.2	0.3	0.4
ILWL274	0.4	0.8	0.6	0.8	0.3	0.4	0.3	0.4	0.6	0.3	0.6	0.4	0.4	0.6	0.6	0.5	0.5	0.5	0.4	0.4	0.5	0.4	0.6	0.5	0.4	0.4	0.4	0.3	0.3	0.4	0.4	0.4	0.4	0.2	0.2	0.5	0.3	0.3	0.2	0.4	0.3	0.5	0.4	0.4	0.5	0.4	0.5	0.2	0.2
ILWL276	0.5	0.5	0.5	0.5	0.4	0.5	0.3	0.3	0.3	0.4	0.3	0.3	0.4	0.3	0.3	0.2	0.2	0.2	0.3	0.3	0.2	0.3	0.2	0.4	0.3	0.3	0.3	0.2	0.4	0.3	0.3	0.3	0.3	0.3	0.3	0.6	0.4	0.4	0.2	0.3	0.4	0.4	0.3	0.3	0.4	0.3	0.4	0.3	0.3
ILWL280	0.4	0.7	0.4	0.7	0.5	0.6	0.6	0.4	0.6	0.5	0.6	0.6	0.5	0.6	0.6	0.5	0.5	0.5	0.4	0.4	0.4	0.3	0.6	0.5	0.4	0.4	0.4	0.3	0.2	0.4	0.3	0.4	0.6	0.2	0.2	0.6	0.3	0.5	0.2	0.4	0.5	0.5	0.4	0.4	0.5	0.4	0.5	0.2	0.3
ILWL284	0.6	0.6	0.4	0.6	0.4	0.5	0.4	0.5	0.7	0.6	0.7	0.5	0.3	0.5	0.5	0.4	0.4	0.4	0.3	0.3	0.4	0.3	0.5	0.4	0.3	0.3	0.3	0.4	0.2	0.3	0.3	0.3	0.7	0.3	0.3	0.5	0.2	0.4	0.3	0.3	0.4	0.4	0.3	0.3	0.2	0.3	0.4	0.3	0.5
ILWL292	0.6	0.7	0.4	0.7	0.6	0.5	0.7	0.5	0.7	0.7	0.7	0.7	0.4	0.7	0.7	0.6	0.6	0.6	0.5	0.5	0.5	0.4	0.5	0.6	0.5	0.5	0.5	0.6	0.3	0.5	0.4	0.5	0.7	0.5	0.5	0.5	0.4	0.6	0.5	0.5	0.6	0.6	0.5	0.5	0.4	0.5	0.6	0.5	0.6
ILWL294	0.7	0.7	0.5	0.7	0.5	0.4	0.6	0.4	0.6	0.6	0.6	0.6	0.3	0.6	0.6	0.5	0.5	0.5	0.4	0.4	0.4	0.3	0.4	0.5	0.4	0.4	0.4	0.5	0.4	0.4	0.3	0.4	0.6	0.6	0.6	0.5	0.5	0.5	0.6	0.4	0.5	0.5	0.4	0.4	0.3	0.4	0.5	0.6	0.5
ILWL299	0.6	0.5	0.4	0.5	0.4	0.5	0.5	0.5	0.7	0.6	0.7	0.5	0.4	0.5	0.5	0.4	0.4	0.4	0.3	0.3	0.4	0.3	0.4	0.4	0.3	0.3	0.3	0.4	0.2	0.3	0.3	0.3	0.7	0.3	0.3	0.5	0.2	0.4	0.2	0.3	0.4	0.4	0.3	0.3	0.4	0.3	0.4	0.3	0.5
ILWL321	0.7	0.6	0.5	0.6	0.3	0.4	0.5	0.4	0.6	0.5	0.6	0.5	0.4	0.4	0.4	0.3	0.3	0.3	0.2	0.2	0.4	0.3	0.5	0.3	0.2	0.2	0.2	0.3	0.4	0.3	0.3	0.2	0.6	0.5	0.4	0.5	0.3	0.3	0.5	0.2	0.3	0.3	0.2	0.2	0.1	0.2	0.3	0.4	0.5
ILWL323	0.8	0.7	0.6	0.5	0.2	0.3	0.4	0.3	0.3	0.4	0.3	0.4	0.3	0.1	0.1	0.2	0.2	0.2	0.1	0.1	0.3	0.2	0.4	0	0.1	0.1	0.1	0.2	0.3	0.2	0.2	0.1	0.5	0.4	0.3	0.4	0.2	0.2	0.4	0.1	0.2	0	0.1	0.1	0.2	0.1	0.2	0.3	0.4
ILWL334	0.6	0.7	0.5	0.7	0.2	0.3	0.4	0.4	0.6	0.4	0.6	0.4	0.4	0.4	0.4	0.3	0.3	0.3	0.2	0.2	0.4	0.3	0.5	0.3	0.2	0.2	0.2	0.3	0.2	0.3	0.3	0.2	0.5	0.3	0.2	0.2	0.1	0.2	0.3	0.2	0.2	0.3	0.2	0.2	0.3	0.2	0.3	0.2	0.4
ILWL336	0.5	0.6	0.3	0.6	0.5	0.4	0.4	0.4	0.4	0.6	0.4	0.4	0.3	0.4	0.4	0.3	0.3	0.3	0.4	0.4	0.2	0.3	0.2	0.5	0.4	0.4	0.4	0.5	0.2	0.4	0.3	0.4	0.4	0.4	0.4	0.4	0.3	0.5	0.4	0.4	0.5	0.5	0.4	0.4	0.5	0.4	0.5	0.4	0.5
ILWL337	0.4	0.7	0.6	0.7	0.5	0.6	0.3	0.6	0.6	0.5	0.6	0.4	0.6	0.6	0.6	0.5	0.5	0.5	0.6	0.6	0.5	0.6	0.6	0.7	0.6	0.6	0.6	0.5	0.7	0.6	0.6	0.6	0.4	0.6	0.6	0.8	0.7	0.5	0.6	0.6	0.5	0.7	0.6	0.6	0.6	0.6	0.7	0.6	0.4
ILWL338	0.5	0.6	0.5	0.6	0.6	0.7	0.4	0.5	0.5	0.6	0.5	0.5	0.5	0.5	0.5	0.4	0.4	0.4	0.5	0.5	0.4	0.5	0.5	0.6	0.5	0.5	0.5	0.4	0.6	0.5	0.5	0.5	0.5	0.5	0.5	0.8	0.6	0.6	0.5	0.5	0.6	0.6	0.5	0.5	0.5	0.5	0.6	0.5	0.5
ILWL339	0.5	0.6	0.3	0.6	0.5	0.4	0.4	0.4	0.4	0.6	0.4	0.4	0.3	0.4	0.4	0.3	0.3	0.3	0.4	0.4	0.2	0.3	0.2	0.5	0.4	0.4	0.4	0.5	0.2	0.4	0.3	0.4	0.4	0.4	0.4	0.4	0.3	0.5	0.4	0.4	0.5	0.5	0.4	0.4	0.5	0.4	0.5	0.4	0.5
ILWL340	0.7	0.7	0.5	0.7	0.4	0.3	0.6	0.3	0.5	0.5	0.5	0.6	0.3	0.5	0.5	0.4	0.4	0.4	0.3	0.3	0.5	0.4	0.4	0.4	0.3	0.3	0.3	0.4	0.3	0.4	0.4	0.3	0.5	0.4	0.3	0.3	0.2	0.4	0.4	0.3	0.4	0.4	0.3	0.3	0.4	0.3	0.4	0.3	0.6
ILWL388	0.6	0.8	0.5	0.8	0.6	0.5	0.7	0.6	0.8	0.7	0.8	0.7	0.5	0.8	0.8	0.7	0.7	0.7	0.6	0.6	0.6	0.5	0.6	0.7	0.6	0.6	0.6	0.7	0.4	0.6	0.5	0.6	0.7	0.6	0.6	0.4	0.5	0.6	0.6	0.6	0.6	0.7	0.6	0.6	0.6	0.6	0.7	0.6	0.6
ILWL395	0.7	0.7	0.5	0.5	0.3	0.4	0.5	0.4	0.4	0.5	0.4	0.5	0.4	0.2	0.2	0.3	0.3	0.3	0.2	0.2	0.4	0.3	0.5	0.1	0.2	0.2	0.2	0.3	0.2	0.3	0.3	0.2	0.6	0.3	0.2	0.4	0.1	0.3	0.3	0.2	0.3	0.1	0.2	0.2	0.3	0.2	0.3	0.2	0.5
ILWL396	0.7	0.7	0.5	0.7	0.3	0.2	0.5	0.2	0.4	0.4	0.4	0.5	0.2	0.4	0.4	0.3	0.3	0.3	0.2	0.2	0.4	0.3	0.3	0.3	0.2	0.2	0.2	0.3	0.2	0.3	0.3	0.2	0.4	0.3	0.2	0.2	0.1	0.3	0.3	0.2	0.3	0.3	0.2	0.2	0.3	0.2	0.3	0.2	0.5
ILWL397	0.7	0.7	0.5	0.7	0.3	0.2	0.5	0.2	0.4	0.4	0.4	0.5	0.2	0.4	0.4	0.3	0.3	0.3	0.2	0.2	0.4	0.3	0.3	0.3	0.2	0.2	0.2	0.3	0.2	0.3	0.3	0.2	0.4	0.3	0.2	0.2	0.1	0.3	0.3	0.2	0.3	0.3	0.2	0.2	0.3	0.2	0.3	0.2	0.5
ILWL398	0.6	0.7	0.6	0.7	0.3	0.4	0.5	0.2	0.4	0.3	0.4	0.5	0.4	0.4	0.4	0.3	0.3	0.3	0.2	0.2	0.4	0.3	0.5	0.3	0.2	0.2	0.2	0.1	0.4	0.3	0.3	0.2	0.4	0.3	0.2	0.5	0.3	0.3	0.3	0.2	0.3	0.3	0.2	0.2	0.1	0.2	0.3	0.2	0.3
ILWL399	0.7	0.6	0.5	0.6	0.1	0.2	0.3	0.2	0.4	0.3	0.4	0.3	0.2	0.2	0.2	0.1	0.1	0.1	0	0	0.2	0.1	0.3	0.1	0	0	0	0.1	0.2	0.1	0.1	0	0.4	0.3	0.2	0.3	0.1	0.1	0.3	0	0.1	0.1	0	0	0.1	0	0.1	0.2	0.3
ILWL400	0.6	0.7	0.5	0.5	0.4	0.5	0.4	0.6	0.4	0.6	0.4	0.4	0.6	0.2	0.2	0.3	0.3	0.3	0.4	0.4	0.4	0.5	0.5	0.3	0.4	0.4	0.4	0.5	0.4	0.5	0.5	0.4	0.5	0.5	0.4	0.4	0.3	0.4	0.5	0.4	0.4	0.3	0.4	0.4	0.5	0.4	0.5	0.4	0.6
ILWL401	0.7	0.7	0.6	0.7	0.3	0.4	0.5	0.5	0.7	0.5	0.7	0.5	0.5	0.5	0.5	0.4	0.4	0.4	0.3	0.3	0.5	0.4	0.6	0.4	0.3	0.3	0.3	0.4	0.5	0.4	0.4	0.3	0.6	0.6	0.5	0.4	0.4	0.3	0.6	0.3	0.3	0.4	0.3	0.3	0.2	0.3	0.4	0.5	0.5
ILWL406	0.8	0.9	0.7	0.7	0.4	0.3	0.6	0.4	0.4	0.5	0.4	0.6	0.4	0.4	0.4	0.5	0.5	0.5	0.4	0.4	0.6	0.5	0.5	0.3	0.4	0.4	0.4	0.5	0.4	0.5	0.5	0.4	0.5	0.5	0.4	0.2	0.3	0.4	0.5	0.4	0.4	0.3	0.4	0.4	0.5	0.4	0.5	0.4	0.6
ILWL407	0.6	0.6	0.4	0.6	0.2	0.3	0.4	0.3	0.5	0.4	0.5	0.4	0.3	0.3	0.3	0.2	0.2	0.2	0.1	0.1	0.3	0.2	0.4	0.2	0.1	0.1	0.1	0.2	0.1	0.2	0.2	0.1	0.5	0.2	0.1	0.3	0	0.2	0.2	0.1	0.2	0.2	0.1	0.1	0.2	0.1	0.2	0.1	0.4
ILWL408	0.6	0.8	0.7	0.8	0.5	0.6	0.5	0.5	0.7	0.5	0.7	0.6	0.5	0.7	0.7	0.6	0.6	0.6	0.5	0.5	0.6	0.5	0.7	0.6	0.5	0.5	0.5	0.4	0.6	0.5	0.5	0.5	0.6	0.5	0.5	0.6	0.6	0.5	0.5	0.5	0.5	0.6	0.5	0.5	0.5	0.5	0.6	0.5	0.4
ILWL410	0.7	0.8	0.5	0.6	0.5	0.4	0.6	0.4	0.4	0.6	0.4	0.6	0.3	0.4	0.4	0.5	0.5	0.5	0.4	0.4	0.4	0.3	0.4	0.3	0.4	0.4	0.4	0.5	0.2	0.4	0.3	0.4	0.6	0.4	0.4	0.4	0.3	0.5	0.4	0.4	0.5	0.3	0.4	0.4	0.5	0.4	0.5	0.4	0.5
ILWL411	0.6	0.6	0.4	0.6	0.2	0.3	0.4	0.3	0.5	0.4	0.5	0.4	0.3	0.3	0.3	0.2	0.2	0.2	0.1	0.1	0.3	0.2	0.4	0.2	0.1	0.1	0.1	0.2	0.1	0.2	0.2	0.1	0.5	0.2	0.1	0.3	0	0.2	0.2	0.1	0.2	0.2	0.1	0.1	0.2	0.1	0.2	0.1	0.4
ILWL412	0.7	0.7	0.6	0.7	0.3	0.4	0.5	0.5	0.7	0.5	0.7	0.5	0.5	0.5	0.5	0.4	0.4	0.4	0.3	0.3	0.5	0.4	0.6	0.4	0.3	0.3	0.3	0.4	0.5	0.4	0.4	0.3	0.6	0.6	0.5	0.4	0.4	0.3	0.6	0.3	0.3	0.4	0.3	0.3	0.2	0.3	0.4	0.5	0.5
ILWL414	0.7	0.5	0.5	0.5	0.2	0.3	0.4	0.3	0.5	0.4	0.5	0.4	0.3	0.3	0.3	0.2	0.2	0.2	0.1	0.1	0.3	0.2	0.4	0.2	0.1	0.1	0.1	0.2	0.2	0.2	0.2	0.1	0.5	0.3	0.2	0.2	0.1	0.2	0.3	0.1	0.2	0.2	0.1	0.1	0.2	0.1	0.2	0.2	0.4
ILWL415	0.7	0.9	0.8	0.7	0.3	0.4	0.5	0.3	0.3	0.3	0.3	0.5	0.5	0.3	0.3	0.4	0.4	0.4	0.3	0.3	0.5	0.4	0.6	0.2	0.3	0.3	0.3	0.2	0.5	0.4	0.4	0.3	0.4	0.4	0.3	0.4	0.4	0.3	0.4	0.3	0.3	0.2	0.3	0.3	0.4	0.3	0.4	0.3	0.3
ILWL418	0.6	0.6	0.5	0.6	0.4	0.5	0.4	0.6	0.6	0.6	0.6	0.4	0.6	0.4	0.4	0.3	0.3	0.3	0.4	0.4	0.4	0.5	0.5	0.5	0.4	0.4	0.4	0.5	0.6	0.5	0.5	0.4	0.5	0.7	0.6	0.5	0.5	0.4	0.7	0.4	0.4	0.5	0.4	0.4	0.3	0.4	0.5	0.6	0.6
ILWL419	0.7	0.6	0.5	0.6	0.6	0.5	0.7	0.5	0.7	0.7	0.7	0.7	0.4	0.7	0.7	0.6	0.6	0.6	0.5	0.5	0.6	0.5	0.4	0.6	0.5	0.5	0.5	0.6	0.4	0.5	0.5	0.5	0.7	0.5	0.5	0.5	0.4	0.6	0.4	0.5	0.6	0.6	0.5	0.5	0.4	0.5	0.6	0.5	0.7
ILWL439	0.5	0.8	0.6	0.8	0.4	0.5	0.5	0.4	0.6	0.4	0.6	0.4	0.5	0.6	0.6	0.5	0.5	0.5	0.4	0.4	0.5	0.4	0.6	0.5	0.4	0.4	0.4	0.3	0.3	0.3	0.4	0.4	0.5	0.1	0.2	0.4	0.3	0.4	0.2	0.4	0.4	0.5	0.4	0.4	0.5	0.4	0.5	0.2	0.3
ILWL441	0.4	0.7	0.5	0.7	0.4	0.5	0.4	0.4	0.4	0.4	0.4	0.4	0.6	0.4	0.4	0.3	0.3	0.3	0.4	0.4	0.4	0.5	0.5	0.5	0.4	0.4	0.4	0.3	0.4	0.5	0.5	0.4	0.3	0.3	0.2	0.4	0.3	0.4	0.3	0.4	0.4	0.5	0.4	0.4	0.5	0.4	0.5	0.2	0.4
ILWL442	0.7	0.6	0.5	0.6	0.6	0.5	0.7	0.5	0.7	0.7	0.7	0.7	0.4	0.7	0.7	0.6	0.6	0.6	0.5	0.5	0.6	0.5	0.4	0.6	0.5	0.5	0.5	0.6	0.4	0.5	0.5	0.5	0.7	0.5	0.5	0.5	0.4	0.6	0.4	0.5	0.6	0.6	0.5	0.5	0.4	0.5	0.6	0.5	0.7
ILWL450	0.6	0.8	0.7	0.8	0.3	0.4	0.3	0.3	0.5	0.3	0.5	0.4	0.3	0.5	0.5	0.4	0.4	0.4	0.3	0.3	0.4	0.3	0.5	0.4	0.3	0.3	0.3	0.2	0.4	0.3	0.3	0.3	0.4	0.3	0.3	0.4	0.4	0.3	0.3	0.3	0.3	0.4	0.3	0.3	0.4	0.3	0.4	0.3	0.2
ILWL457	0.5	0.7	0.5	0.7	0.5	0.6	0.7	0.4	0.6	0.5	0.6	0.7	0.6	0.6	0.6	0.5	0.5	0.5	0.4	0.4	0.6	0.5	0.7	0.5	0.4	0.4	0.4	0.3	0.4	0.5	0.5	0.4	0.6	0.3	0.2	0.6	0.3	0.5	0.3	0.4	0.5	0.5	0.4	0.4	0.4	0.4	0.5	0.2	0.5
ILWL461	0.7	0.8	0.6	0.6	0.3	0.4	0.5	0.5	0.5	0.5	0.5	0.5	0.5	0.3	0.3	0.4	0.4	0.4	0.3	0.3	0.5	0.4	0.6	0.2	0.3	0.3	0.3	0.4	0.3	0.4	0.4	0.3	0.6	0.4	0.3	0.3	0.2	0.3	0.4	0.3	0.3	0.2	0.3	0.3	0.4	0.3	0.4	0.3	0.5
EC-718422	0.6	0.7	0.6	0.7	0.2	0.3	0.4	0.1	0.3	0.2	0.3	0.4	0.3	0.3	0.3	0.2	0.2	0.2	0.1	0.1	0.3	0.2	0.4	0.2	0.1	0.1	0.1	0	0.3	0.2	0.2	0.1	0.3	0.2	0.1	0.4	0.2	0.2	0.2	0.1	0.2	0.2	0.1	0.1	0.2	0.1	0.2	0.1	0.2
EC-718423	0.6	0.7	0.5	0.7	0.2	0.3	0.4	0.4	0.6	0.4	0.6	0.4	0.4	0.4	0.4	0.3	0.3	0.3	0.2	0.2	0.4	0.3	0.5	0.3	0.2	0.2	0.2	0.3	0.2	0.3	0.3	0.2	0.5	0.3	0.2	0.2	0.1	0.2	0.3	0.2	0.2	0.3	0.2	0.2	0.3	0.2	0.3	0.2	0.4
EC-718424	0.6	0.8	0.7	0.8	0.2	0.3	0.4	0.2	0.4	0.2	0.4	0.4	0.4	0.4	0.4	0.3	0.3	0.3	0.2	0.2	0.4	0.3	0.5	0.3	0.2	0.2	0.2	0.1	0.4	0.3	0.3	0.2	0.3	0.3	0.2	0.3	0.3	0.2	0.3	0.2	0.2	0.3	0.2	0.2	0.3	0.2	0.3	0.2	0.2
EC-718425	0.5	0.6	0.5	0.6	0.4	0.5	0.4	0.3	0.3	0.4	0.3	0.4	0.5	0.3	0.3	0.2	0.2	0.2	0.3	0.3	0.3	0.4	0.4	0.4	0.3	0.3	0.3	0.2	0.5	0.4	0.4	0.3	0.3	0.4	0.3	0.6	0.4	0.4	0.4	0.3	0.4	0.4	0.3	0.3	0.2	0.3	0.4	0.3	0.4
EC-718426	0.5	0.6	0.5	0.6	0.3	0.4	0.3	0.2	0.2	0.3	0.2	0.3	0.4	0.2	0.2	0.1	0.1	0.1	0.2	0.2	0.2	0.3	0.3	0.3	0.2	0.2	0.2	0.1	0.4	0.3	0.3	0.2	0.2	0.3	0.2	0.5	0.3	0.3	0.3	0.2	0.3	0.3	0.2	0.2	0.3	0.2	0.3	0.2	0.3
EC-718427	0.6	0.7	0.6	0.7	0.2	0.3	0.4	0.1	0.3	0.2	0.3	0.4	0.3	0.3	0.3	0.2	0.2	0.2	0.1	0.1	0.3	0.2	0.4	0.2	0.1	0.1	0.1	0	0.3	0.2	0.2	0.1	0.3	0.2	0.1	0.4	0.2	0.2	0.2	0.1	0.2	0.2	0.1	0.1	0.2	0.1	0.2	0.1	0.2
EC-718428	0.7	0.8	0.6	0.8	0.5	0.4	0.6	0.5	0.7	0.6	0.7	0.6	0.4	0.7	0.7	0.6	0.6	0.6	0.5	0.5	0.5	0.4	0.5	0.6	0.5	0.5	0.5	0.6	0.5	0.5	0.4	0.5	0.6	0.7	0.7	0.4	0.6	0.5	0.7	0.5	0.5	0.6	0.5	0.5	0.4	0.5	0.6	0.7	0.5
EC-718429	0.6	0.7	0.6	0.7	0.2	0.3	0.4	0.1	0.3	0.2	0.3	0.4	0.3	0.3	0.3	0.2	0.2	0.2	0.1	0.1	0.3	0.2	0.4	0.2	0.1	0.1	0.1	0	0.3	0.2	0.2	0.1	0.3	0.2	0.1	0.4	0.2	0.2	0.2	0.1	0.2	0.2	0.1	0.1	0.2	0.1	0.2	0.1	0.2
EC-718430	0.8	0.7	0.6	0.5	0.2	0.3	0.4	0.3	0.3	0.4	0.3	0.4	0.3	0.1	0.1	0.2	0.2	0.2	0.1	0.1	0.3	0.2	0.4	0	0.1	0.1	0.1	0.2	0.3	0.2	0.2	0.1	0.5	0.4	0.3	0.4	0.2	0.2	0.4	0.1	0.2	0	0.1	0.1	0.2	0.1	0.2	0.3	0.4
EC-718432	0.6	0.7	0.6	0.7	0.2	0.3	0.4	0.1	0.3	0.2	0.3	0.4	0.3	0.3	0.3	0.2	0.2	0.2	0.1	0.1	0.3	0.2	0.4	0.2	0.1	0.1	0.1	0	0.3	0.2	0.2	0.1	0.3	0.2	0.1	0.4	0.2	0.2	0.2	0.1	0.2	0.2	0.1	0.1	0.2	0.1	0.2	0.1	0.2
EC-718433	0.6	0.8	0.7	0.8	0.3	0.4	0.4	0.3	0.5	0.3	0.5	0.3	0.4	0.5	0.5	0.4	0.4	0.4	0.3	0.3	0.4	0.3	0.5	0.4	0.3	0.3	0.3	0.2	0.4	0.2	0.3	0.3	0.4	0.2	0.3	0.4	0.4	0.3	0.3	0.3	0.3	0.4	0.3	0.3	0.4	0.3	0.4	0.3	0.2
EC-718434	0.5	0.7	0.6	0.7	0.3	0.4	0.3	0.3	0.3	0.3	0.3	0.3	0.5	0.3	0.3	0.2	0.2	0.2	0.3	0.3	0.3	0.4	0.4	0.4	0.3	0.3	0.3	0.2	0.5	0.4	0.4	0.3	0.2	0.4	0.3	0.4	0.4	0.3	0.4	0.3	0.3	0.4	0.3	0.3	0.4	0.3	0.4	0.3	0.3
EC-718435	0.5	0.6	0.5	0.6	0.6	0.7	0.4	0.5	0.5	0.6	0.5	0.5	0.5	0.5	0.5	0.4	0.4	0.4	0.5	0.5	0.4	0.5	0.5	0.6	0.5	0.5	0.5	0.4	0.6	0.5	0.5	0.5	0.5	0.5	0.5	0.8	0.6	0.6	0.5	0.5	0.6	0.6	0.5	0.5	0.5	0.5	0.6	0.5	0.5
EC-718436	0.4	0.8	0.6	0.8	0.2	0.3	0.4	0.3	0.5	0.2	0.5	0.4	0.5	0.5	0.5	0.4	0.4	0.4	0.3	0.3	0.5	0.4	0.6	0.4	0.3	0.3	0.3	0.2	0.3	0.4	0.4	0.3	0.3	0.2	0.1	0.4	0.2	0.2	0.2	0.3	0.2	0.4	0.3	0.3	0.4	0.3	0.4	0.1	0.2
EC-718437	0.6	0.6	0.4	0.6	0.2	0.3	0.4	0.3	0.5	0.4	0.5	0.4	0.3	0.3	0.3	0.2	0.2	0.2	0.1	0.1	0.3	0.2	0.4	0.2	0.1	0.1	0.1	0.2	0.1	0.2	0.2	0.1	0.5	0.2	0.1	0.3	0	0.2	0.2	0.1	0.2	0.2	0.1	0.1	0.2	0.1	0.2	0.1	0.4
EC-718438	0.6	0.6	0.4	0.6	0.2	0.3	0.4	0.3	0.5	0.4	0.5	0.4	0.3	0.3	0.3	0.2	0.2	0.2	0.1	0.1	0.3	0.2	0.4	0.2	0.1	0.1	0.1	0.2	0.1	0.2	0.2	0.1	0.5	0.2	0.1	0.3	0	0.2	0.2	0.1	0.2	0.2	0.1	0.1	0.2	0.1	0.2	0.1	0.4
EC-718439	0.6	0.8	0.7	0.8	0.7	0.6	0.5	0.5	0.5	0.6	0.5	0.6	0.5	0.7	0.7	0.6	0.6	0.6	0.7	0.7	0.6	0.7	0.5	0.8	0.7	0.7	0.7	0.6	0.8	0.7	0.7	0.7	0.4	0.7	0.7	0.6	0.8	0.7	0.7	0.7	0.7	0.8	0.7	0.7	0.7	0.7	0.8	0.7	0.6
EC-718440	0.6	0.6	0.6	0.6	0.5	0.6	0.6	0.4	0.6	0.5	0.6	0.5	0.5	0.6	0.6	0.5	0.5	0.5	0.4	0.4	0.5	0.4	0.6	0.5	0.4	0.4	0.4	0.3	0.4	0.3	0.4	0.4	0.6	0.2	0.3	0.5	0.4	0.5	0.3	0.4	0.5	0.5	0.4	0.4	0.3	0.4	0.5	0.3	0.4
EC-718441	0.7	0.6	0.5	0.6	0.1	0.2	0.3	0.2	0.4	0.3	0.4	0.3	0.2	0.2	0.2	0.1	0.1	0.1	0	0	0.2	0.1	0.3	0.1	0	0	0	0.1	0.2	0.1	0.1	0	0.4	0.3	0.2	0.3	0.1	0.1	0.3	0	0.1	0.1	0	0	0.1	0	0.1	0.2	0.3
EC-718442	0.7	0.6	0.5	0.6	0.1	0.2	0.3	0.2	0.4	0.3	0.4	0.3	0.2	0.2	0.2	0.1	0.1	0.1	0	0	0.2	0.1	0.3	0.1	0	0	0	0.1	0.2	0.1	0.1	0	0.4	0.3	0.2	0.3	0.1	0.1	0.3	0	0.1	0.1	0	0	0.1	0	0.1	0.2	0.3
EC-718448	0.6	0.6	0.4	0.6	0.3	0.4	0.5	0.4	0.6	0.5	0.6	0.5	0.4	0.4	0.4	0.3	0.3	0.3	0.2	0.2	0.4	0.3	0.5	0.3	0.2	0.2	0.2	0.3	0.2	0.3	0.3	0.2	0.6	0.3	0.2	0.4	0.1	0.3	0.3	0.2	0.3	0.3	0.2	0.2	0.1	0.2	0.3	0.2	0.5
EC-718449	0.6	0.6	0.4	0.6	0.3	0.4	0.5	0.4	0.6	0.5	0.6	0.5	0.4	0.4	0.4	0.3	0.3	0.3	0.2	0.2	0.4	0.3	0.5	0.3	0.2	0.2	0.2	0.3	0.2	0.3	0.3	0.2	0.6	0.3	0.2	0.4	0.1	0.3	0.3	0.2	0.3	0.3	0.2	0.2	0.1	0.2	0.3	0.2	0.5
ILWL14	0.5	0.7	0.4	0.5	0.7	0.8	0.6	0.9	0.7	0.9	0.7	0.6	0.8	0.5	0.5	0.6	0.6	0.6	0.7	0.7	0.5	0.6	0.7	0.6	0.7	0.7	0.7	0.8	0.5	0.7	0.6	0.7	0.8	0.7	0.7	0.7	0.6	0.7	0.7	0.7	0.7	0.6	0.7	0.7	0.7	0.7	0.8	0.7	0.7
ILWL15	0.5	0.7	0.4	0.5	0.7	0.8	0.6	0.9	0.7	0.9	0.7	0.6	0.8	0.5	0.5	0.6	0.6	0.6	0.7	0.7	0.5	0.6	0.7	0.6	0.7	0.7	0.7	0.8	0.5	0.7	0.6	0.7	0.8	0.7	0.7	0.7	0.6	0.7	0.7	0.7	0.7	0.6	0.7	0.7	0.7	0.7	0.8	0.7	0.7
ILWL29	0.6	0.9	0.7	0.9	0.6	0.5	0.6	0.4	0.6	0.5	0.6	0.7	0.4	0.8	0.8	0.7	0.7	0.7	0.6	0.6	0.7	0.6	0.6	0.7	0.6	0.6	0.6	0.5	0.5	0.6	0.6	0.6	0.5	0.4	0.4	0.4	0.5	0.6	0.4	0.6	0.6	0.7	0.6	0.6	0.5	0.6	0.7	0.4	0.5
ILWL428	0.7	0.9	0.7	0.7	0.7	0.6	0.9	0.4	0.4	0.6	0.4	0.9	0.6	0.6	0.6	0.7	0.7	0.7	0.6	0.6	0.8	0.7	0.7	0.5	0.6	0.6	0.6	0.5	0.6	0.7	0.7	0.6	0.6	0.5	0.4	0.6	0.5	0.7	0.5	0.6	0.7	0.5	0.6	0.6	0.6	0.6	0.7	0.4	0.7
ILWL429	0.7	1	0.8	0.8	0.7	0.6	0.9	0.5	0.5	0.6	0.5	0.9	0.7	0.7	0.7	0.8	0.8	0.8	0.7	0.7	0.9	0.8	0.8	0.6	0.7	0.7	0.7	0.6	0.7	0.8	0.8	0.7	0.6	0.6	0.5	0.5	0.6	0.7	0.6	0.7	0.7	0.6	0.7	0.7	0.7	0.7	0.8	0.5	0.7
ILWL430	0.9	0.8	0.9	0.8	0.6	0.5	0.8	0.3	0.3	0.5	0.3	0.8	0.5	0.5	0.5	0.6	0.6	0.6	0.5	0.5	0.7	0.6	0.6	0.4	0.5	0.5	0.5	0.4	0.7	0.6	0.6	0.5	0.5	0.6	0.5	0.6	0.6	0.6	0.6	0.5	0.6	0.4	0.5	0.5	0.6	0.5	0.4	0.5	0.6
ILWL431	0.6	0.8	0.6	0.6	0.5	0.6	0.7	0.4	0.4	0.5	0.4	0.7	0.6	0.4	0.4	0.5	0.5	0.5	0.4	0.4	0.6	0.5	0.7	0.3	0.4	0.4	0.4	0.3	0.4	0.5	0.5	0.4	0.6	0.3	0.2	0.6	0.3	0.5	0.3	0.4	0.5	0.3	0.4	0.4	0.5	0.4	0.5	0.2	0.5
ILWL437	0.8	0.7	0.6	0.5	0.4	0.5	0.5	0.5	0.5	0.6	0.5	0.4	0.4	0.3	0.3	0.4	0.4	0.4	0.3	0.3	0.4	0.3	0.5	0.2	0.3	0.3	0.3	0.4	0.4	0.2	0.3	0.3	0.7	0.4	0.5	0.6	0.4	0.4	0.5	0.3	0.4	0.2	0.3	0.3	0.4	0.3	0.4	0.5	0.5
EC-718692	0.7	0.5	0.5	0.7	0.5	0.6	0.6	0.6	0.8	0.7	0.8	0.5	0.5	0.6	0.6	0.5	0.5	0.5	0.4	0.4	0.5	0.4	0.6	0.5	0.4	0.4	0.4	0.5	0.3	0.3	0.4	0.4	0.8	0.3	0.4	0.6	0.3	0.5	0.4	0.4	0.5	0.5	0.4	0.4	0.5	0.4	0.3	0.4	0.6
[truncated: 355 more columns]
