# Supplementary material for: Global Wild Annual Lens Collection: A Potential Resource for Lentil Genetic Base Broadening and Yield Enhancement
Source: PLoS One. 2014 Sep 25;9(9):e107781. doi: 10.1371/journal.pone.0107781 (PMC4177869; doi:10.1371/journal.pone.0107781)
Supplement: Table S5 — Dissimilarity matrices of Lens accessions constituting the core set based on qualitative morphological data. (XLSX) [file pone.0107781.s005.xlsx]

## Sheet: Sheet1
Table S5:	Dissimilarity matrices of Lens accessions constituting the core set based on qualitative morphological data.
Genotypes	L830	ILL10829	PRECOZ	ILWL55	ILWL62	ILWL80	ILWL96	ILWL227	ILWL343	ILWL378	ILWL20	ILWL35	ILWL203	EC718311	EC718446	ILWL97	ILWL120	ILWL282	ILWL305	ILWL307	ILWL13	ILWL18	ILWL37	ILWL191	EC718266	EC718267	EC718275	ILWL43	ILWL65	ILWL91	ILWL269	ILWL276	ILWL15	ILWL29	ILWL430
ILL10829	0.5
PRECOZ	0.5	0.2
ILWL55	0.6	0.9	0.9
ILWL62	0.7	0.8	0.6	0.4
ILWL80	0.7	0.5	0.5	0.5	0.3
ILWL96	0.8	0.7	0.7	0.4	0.5	0.4
ILWL227	0.6	0.6	0.8	0.7	1	0.8	0.7
ILWL343	0.3	0.7	0.7	0.5	0.6	0.6	0.8	0.7
ILWL378	0.6	0.6	0.8	0.7	0.8	0.8	0.8	0.5	0.5
ILWL20	0.6	0.7	0.5	0.7	0.5	0.5	0.6	0.8	0.4	0.8
ILWL35	0.6	0.7	0.7	0.3	0.4	0.5	0.5	0.6	0.5	0.5	0.7
ILWL203	0.7	0.7	0.7	0.5	0.7	0.5	0.3	0.5	0.7	0.7	0.8	0.5
EC718311	0.7	0.7	0.5	0.7	0.6	0.6	0.6	0.5	0.7	0.5	0.6	0.5	0.6
EC718446	0.7	0.6	0.6	0.6	0.4	0.2	0.5	0.7	0.6	0.7	0.5	0.6	0.5	0.7
ILWL97	0.6	0.5	0.7	0.6	0.7	0.6	0.7	0.3	0.5	0.7	0.6	0.5	0.6	0.8	0.5
ILWL120	0.4	0.6	0.6	0.4	0.3	0.4	0.5	0.7	0.5	0.5	0.6	0.3	0.7	0.5	0.5	0.6
ILWL282	0.5	0.6	0.6	0.5	0.8	0.5	0.5	0.3	0.6	0.6	0.7	0.4	0.3	0.4	0.7	0.5	0.5
ILWL305	0.6	0.6	0.6	0.4	0.7	0.6	0.3	0.4	0.6	0.7	0.7	0.3	0.2	0.5	0.7	0.4	0.5	0.2
ILWL307	0.5	0.7	0.7	0.4	0.7	0.5	0.4	0.3	0.6	0.6	0.6	0.5	0.4	0.3	0.6	0.6	0.4	0.2	0.3
ILWL13	0.7	0.7	0.5	0.7	0.5	0.5	0.6	0.7	0.5	0.8	0.1	0.7	0.8	0.5	0.5	0.6	0.6	0.7	0.7	0.5
ILWL18	0.8	0.7	0.5	0.6	0.6	0.5	0.5	0.6	0.7	0.8	0.3	0.6	0.7	0.5	0.5	0.6	0.7	0.5	0.6	0.5	0.3
ILWL37	0.5	0.7	0.7	0.5	0.3	0.4	0.5	0.7	0.6	0.6	0.7	0.5	0.7	0.7	0.3	0.6	0.2	0.7	0.7	0.6	0.7	0.7
ILWL191	0.7	0.7	0.5	0.5	0.4	0.7	0.5	0.8	0.6	0.5	0.7	0.3	0.6	0.3	0.8	0.8	0.4	0.6	0.4	0.6	0.7	0.6	0.6
EC718266	0.9	0.8	0.6	0.6	0.4	0.4	0.5	0.7	0.8	0.7	0.6	0.4	0.3	0.4	0.4	0.7	0.7	0.5	0.5	0.6	0.6	0.5	0.7	0.5
EC718267	0.5	0.7	0.7	0.4	0.7	0.5	0.5	0.4	0.4	0.7	0.5	0.3	0.3	0.5	0.6	0.4	0.6	0.2	0.2	0.3	0.6	0.5	0.8	0.6	0.4
EC718275	0.6	0.5	0.7	0.5	0.6	0.5	0.6	0.5	0.4	0.6	0.6	0.5	0.6	0.6	0.6	0.2	0.5	0.5	0.4	0.5	0.6	0.7	0.7	0.6	0.7	0.4
ILWL43	0.7	0.7	0.7	0.6	0.8	0.6	0.5	0.6	0.4	0.4	0.4	0.5	0.5	0.5	0.5	0.6	0.7	0.5	0.5	0.5	0.4	0.4	0.8	0.6	0.5	0.4	0.5
ILWL65	0.7	0.7	0.5	0.8	0.7	0.7	0.6	0.7	0.7	1	0.4	0.8	0.6	0.7	0.6	0.6	0.8	0.7	0.6	0.8	0.5	0.5	0.7	0.7	0.6	0.6	0.8	0.7
ILWL91	0.6	0.7	0.8	0.5	0.8	0.7	0.5	0.3	0.7	0.6	0.7	0.6	0.6	0.6	0.6	0.4	0.5	0.4	0.4	0.3	0.7	0.5	0.5	0.7	0.8	0.5	0.5	0.6	0.8
ILWL269	0.7	0.8	0.8	0.5	0.5	0.5	0.6	0.7	0.4	0.4	0.7	0.4	0.6	0.5	0.5	0.8	0.6	0.7	0.7	0.6	0.6	0.7	0.5	0.5	0.5	0.6	0.7	0.4	0.9	0.8
ILWL276	0.5	0.5	0.5	0.4	0.3	0.2	0.6	0.8	0.4	0.6	0.5	0.3	0.7	0.6	0.4	0.6	0.2	0.5	0.6	0.5	0.5	0.5	0.4	0.5	0.6	0.5	0.5	0.6	0.8	0.7	0.5
ILWL15	0.5	0.7	0.5	0.9	0.7	0.7	0.7	0.7	0.4	0.6	0.2	0.8	0.8	0.4	0.7	0.7	0.6	0.6	0.7	0.6	0.3	0.5	0.7	0.6	0.7	0.6	0.6	0.4	0.4	0.7	0.7	0.7
ILWL29	0.6	0.9	0.9	0.5	0.6	0.6	0.4	0.5	0.7	0.6	0.7	0.6	0.6	0.6	0.5	0.8	0.5	0.6	0.7	0.4	0.6	0.5	0.3	0.7	0.7	0.7	0.9	0.6	0.7	0.5	0.4	0.6	0.7
ILWL430	0.9	0.8	0.8	0.5	0.3	0.6	0.6	0.8	0.7	0.5	0.8	0.4	0.7	0.5	0.7	0.7	0.6	0.8	0.7	0.8	0.8	0.7	0.6	0.3	0.4	0.7	0.5	0.7	0.9	0.8	0.4	0.6	0.8	0.7
ILWL437	0.8	0.7	0.5	0.6	0.5	0.5	0.6	0.6	0.7	0.6	0.5	0.3	0.4	0.3	0.5	0.6	0.6	0.4	0.4	0.5	0.5	0.4	0.8	0.4	0.1	0.3	0.6	0.4	0.6	0.7	0.6	0.5	0.6	0.8	0.5
