# Supplementary material for: Global Wild Annual Lens Collection: A Potential Resource for Lentil Genetic Base Broadening and Yield Enhancement
Source: PLoS One. 2014 Sep 25;9(9):e107781. doi: 10.1371/journal.pone.0107781 (PMC4177869; doi:10.1371/journal.pone.0107781)
Supplement: Table S6 — Dissimilarity matrices of Lens accessions constituting the core set based on quantitative agro-morphological data. (XLSX) [file pone.0107781.s006.xlsx]

## Sheet: Sheet1
Table S6:	Dissimilarity matrices of Lens accessions constituting the core set based on quantitative agro-morphological data.
Genotypes	L830	ILL10829	PRECOZ	ILWL55	ILWL62	ILWL80	ILWL96	ILWL227	ILWL343	ILWL378	ILWL20	ILWL35	ILWL203	EC718311	EC718446	ILWL97	ILWL120	ILWL282	ILWL305	ILWL307	ILWL13	ILWL18	ILWL37	ILWL191	EC718266	EC718267	EC718275	ILWL43	ILWL65	ILWL91	ILWL269	ILWL276	ILWL15	ILWL29	ILWL430	ILWL437
ILL10829	323.939
PRECOZ	345.071	22.6386
ILWL55	264.921	100.178	117.546
ILWL62	320.71	66.624	76.2197	60.6789
ILWL80	382.406	125.075	123.201	124.473	77.0381
ILWL96	209.438	151.884	172.364	76.9491	124.933	177.175
ILWL227	315.337	122.505	132.949	73.2799	63.0627	73.0946	107.864
ILWL343	383.977	121.368	118.462	126.123	76.7195	9.89495	178.917	76.3153
ILWL378	172.761	155.533	176.827	113.843	159.159	226.111	81.8168	168.624	226.456
ILWL20	235.972	128.14	148.323	45.873	94.4991	152.038	41.3004	87.0768	154.443	93.235
ILWL35	339.875	122.94	129.253	90.4369	63.2868	50.2964	132.703	26.3694	53.1899	189.47	110.078
ILWL203	176.635	222.488	242.66	141.944	191.922	232.695	71.5903	160.548	235.45	119.774	106.095	185.817
EC718311	281.883	133.152	147.464	64.721	82.3957	108.249	75.6033	37.1402	110.729	143.16	65.551	61.8688	125.031
EC718446	202.674	213.975	233.097	130.227	177.189	211.171	68.1051	139.496	214.398	128.533	97.3177	164.124	29.8705	104.647
ILWL97	388.821	122.105	119.317	128.12	76.7344	28.9762	183.898	83.0435	29.5131	229.322	154.978	59.6686	242.387	119.294	221.72
ILWL120	384.791	128.541	126.828	126.248	79.178	20.7797	178.54	74.148	21.3654	228.107	152.294	48.7796	234.359	110.161	212.824	18.1488
ILWL282	321.467	124.57	133.963	78.0529	64.4403	67.822	114.319	7.15443	71.1246	174.596	93.4983	20.2258	166.184	42.4917	144.589	78.3258	68.5464
ILWL305	283.802	140.082	154.296	69.6622	87.3903	109.711	78.0078	37.3983	112.666	147.427	67.272	61.7532	124.245	10.2617	102.65	119.793	110.461	42.3431
ILWL307	306.777	129.037	140.025	74.9247	73.806	84.2643	100.786	19.0888	86.7221	163.34	86.3665	38.575	150.074	26.115	128.262	97.1376	86.4353	21.1727	27.9026
ILWL13	262.129	116.246	134.642	34.6739	73.5013	130.715	67.4837	71.0683	133.392	115.844	28.2896	90.9389	130.664	61.3882	118.735	131.04	129.606	76.8895	62.3586	75.6391
ILWL18	308.919	80.4314	92.0248	48.7352	20.9476	78.44	110.23	47.705	79.3479	150.517	81.5207	53.9906	174.903	63.5811	158.783	83.0572	81.7589	49.9496	68.8317	56.174	62.3465
ILWL37	201.193	208.183	227.741	122.294	170.805	208.365	59.9428	135.69	211.638	123.203	86.5926	160.545	31.4202	101.809	19.206	216.938	208.922	141.085	99.3855	126.364	107.848	153.359
ILWL191	164.515	250.393	270.65	163.999	217.422	257.632	99.856	185.567	260.967	138.883	129.371	210.411	34.8854	151.032	51.1042	266.892	258.803	190.842	149.253	175.474	152.723	200.153	51.4895
EC718266	344.089	105.954	110.322	91.5656	53.1294	40.1708	139.036	40.562	41.065	188.204	116.561	26.0243	196.015	72.0709	175.536	54.5995	46.3808	36.8211	75.0291	49.5134	98.5015	46.8627	173.035	222.19
EC718267	339.937	130.588	136.934	95.7849	72.5334	52.6635	133.232	27.2634	56.1644	192.371	113.862	15.2716	182.964	59.4548	160.336	68.0445	55.4034	20.9877	59.5719	34.3467	97.2617	60.9965	158.305	207.714	28.5731
EC718275	360.539	135.564	138.738	107.021	75.3819	38.8526	155.163	49.1456	43.6346	210.826	130.343	25.58	206.392	83.9243	183.555	47.3035	34.3879	42.5805	82.8509	60.3112	108.998	69.7067	179.943	229.001	38.1692	31.1041
ILWL43	338.412	133.252	140.124	94.1763	73.1698	55.7202	131.541	24.6457	59.685	192.25	111.281	14.084	180.748	57.9592	158.093	69.0408	56.7448	18.0758	57.1351	34.0584	93.9014	61.52	155.365	204.891	33.6117	8.06069	29.6124
ILWL65	282.27	88.9325	105.705	29.0917	43.286	105.112	83.6465	54.698	106.57	125.141	52.0537	70.6464	150.622	54.9874	136.744	107.412	106.126	59.7679	59.5805	60.1374	34.5526	30.5944	129.498	175.745	70.8672	77.256	89.8765	76.1607
ILWL91	350.209	110.601	115.463	92.4362	51.4466	43.5705	145.087	47.3216	47.5754	194.531	115.468	32.0312	203.324	82.9047	183.318	41.082	40.4293	44.3843	83.1108	64.3908	91.8612	51.0769	177.745	227.542	34.6238	43.4266	34.5657	42.098	70.798
ILWL269	257.867	579.966	601.067	511.483	569.729	623.787	451.247	553.292	626.24	428.626	480.354	578.314	396.823	518.019	420.715	632.168	625.823	558.95	518.11	543.026	505.946	555.737	422.321	372.744	586.357	576.462	597.427	574.224	529.376	592.495
ILWL276	393.625	127.95	124.098	135.014	84.6286	13.8687	188.303	84.6649	12.6218	235.396	162.675	60.8537	244.596	120.068	223.119	24.2698	20.2101	79.3577	121.347	95.9711	140.864	88.2187	220.184	269.773	50.7747	64.2171	48.217	67.207	114.92	51.5538	635.847
ILWL15	249.589	114.616	134.199	37.1657	79.434	137.538	50.0395	74.3969	139.498	100.253	16.7201	96.4438	117.633	56.2771	107.025	140.376	137.785	80.7952	59.1292	74.5842	21.8703	66.5899	97.7101	142.605	101.631	100.851	117.41	98.7326	36.8806	101.547	495.093	147.887
ILWL29	196.108	213.045	232.8	129.043	177.35	215.065	63.5747	142.415	218.23	123.229	92.4502	167.306	24.6537	108.275	17.3638	223.784	215.754	147.852	106.01	132.83	114.602	159.959	8.92222	46.5505	179.39	164.868	187.072	162.112	135.87	184.647	416.231	226.799	103.624
ILWL430	331.572	114.41	121.611	82.8254	56.7429	54.768	124.781	22.1573	56.6105	179.775	103.495	13.2783	179.673	54.8811	158.76	66.0839	56.1859	17.8209	56.6982	31.7483	86.041	45.5767	155.688	205.269	20.7018	17.8611	36.5118	20.229	62.7629	37.2707	571.513	65.7626	89.2469	162.252
ILWL437	349.781	119.472	124.058	96.6162	61.2964	41.6755	142.471	38.1108	44.025	196.625	118.051	13.8644	197.544	73.8325	176.413	47.0511	37.0961	32.8822	73.9246	51.3697	97.1891	56.5519	172.232	222.321	25.9351	26.2087	22.5333	25.9414	75.6637	24.3025	589.631	50.8319	103.848	179.022	22.4116
